# Supplementary material for: Crystal structure of 4-amino-3-(3-methyl-5-phenyl-1H-pyrazol-1-yl)-1H-1,2,4-triazole-5(4H)-thione
Source: Acta Crystallogr E Crystallogr Commun. 2015 May 23;71(Pt 6):o417. doi: 10.1107/S205698901500938X (PMC4459321; doi:10.1107/S205698901500938X)
Supplement: Supplementary file 1 [file e-71-0o417-sup1.cif]

##############################################################################
#                                                                            #
# This CIF contains the data in a paper accepted for publication in          #
# Acta Crystallographica Section E. It conforms to the requirements of       #
# Notes for Authors for Acta Crystallographica Section E, and has been       #
# peer reviewed under the auspices of the IUCr Commission on Journals.       #
#                                                                            #
# Full details of the Crystallographic Information File format               #
# are given in the paper "The Crystallographic Information File (CIF):       #
# a New Standard Archive File for Crystallography" by S. R. Hall, F. H.      #
# Allen and I. D. Brown [Acta Cryst. (1991), A47, 655-685].                  #
#                                                                            #
# The current version of the core CIF dictionary is obtainable from          #
# ftp://ftp.iucr.org/pub/cif_core.dic.                                       #
#                                                                            #
# Software is freely available for graphical display of the structure(s)     #
# in this CIF. For information consult the CIF software page                 #
# http://www.iucr.org/resources/cif/software.                                #
#                                                                            #
# This file may be used for bona fide research purposes within the           #
# scientific community so long as proper attribution is given to the journal # 
# article from which it was obtained.                                        #
#                                                                            #
##############################################################################
data_global
_audit_creation_method     'APEX2 v2014.9-0'
_journal_date_recd_electronic     2015-05-15
_journal_date_accepted     2015-05-17
_journal_name_full     'Acta Crystallographica, Section E'
_journal_year     2015
_journal_volume     71
_journal_issue      6
_journal_page_first     o417
_journal_page_last     o417
_journal_paper_category     HO
_journal_paper_doi     10.1107/S205698901500938X
_journal_coeditor_code     HB7427
_publ_contact_author_name
;
Mustafa R. Albayati
;
_publ_contact_author_address
;
Kirkuk University,
College of Science,
Department of Chemistry,
Kirkuk,
Iraq
;
_publ_contact_author_email     'shaabankamel@yahoo.com'
_publ_contact_author_fax     ?
_publ_contact_author_phone     ?
_publ_section_title
;\
Crystal structure of
4-amino-3-(3-methyl-5-phenyl-1<i>H</i>-pyrazol-1-yl)-1<i>H</i>-1,2,4-\
triazole-5(4<i>H</i>)-thione
;
loop_
    _publ_author_name
    _publ_author_address
    'Joel T. Mague'
;
Department of Chemistry,
Tulane University,
New Orleans,
LA 70118,
USA
;
    'Mohamed, Shaaban K.'
;
Faculty of Science & Engineering,
School of Healthcare Science,
Manchester Metropolitan University,
Manchester M1 5GD,
England
Chemistry Department,
Faculty of Science,
Minia University,
61519 El-Minia,
Egypt
;
    'Akkurt, Mehmet'
;
Department of Physics,
Faculty of Sciences,
Erciyes University,
38039 Kayseri,
Turkey
;
    'Mustafa R. Albayati'
;
Kirkuk University,
College of Education,
Department of Chemistry,
Kirkuk,
Iraq
;
data_I
_database_code_depnum_ccdc_archive 'CCDC 1401505'
_audit_creation_method     SHELXL-2014/6
_chemical_name_systematic
;\
4-Amino-3-(3-methyl-5-phenyl-1<i>H</i>-pyrazol-1-yl)-1<i>H</i>-\
1,2,4-triazole-5(4<i>H</i>)-thione
;
_chemical_name_common     ?
_chemical_formula_moiety     'C12 H12 N6 S'
_chemical_formula_sum     'C12 H12 N6 S'
_chemical_formula_iupac     'C12 H12 N6 S'
_chemical_formula_weight     272.34
_chemical_melting_point     ?
_shelx_space_group_comment
;
The symmetry employed for this shelxl refinement is uniquely defined
by the following loop, which should always be used as a source of
symmetry information in preference to the above space-group names.
They are only intended as comments.
;
_space_group_crystal_system     monoclinic
_space_group_name_H-M_alt     'P 21/n'
_space_group_name_Hall     '-P 2yn'
loop_
    _space_group_symop_operation_xyz
    'x, y, z'
    '-x+1/2, y+1/2, -z+1/2'
    '-x, -y, -z'
    'x-1/2, -y-1/2, z-1/2'
_cell_length_a     11.3278(4)
_cell_length_b     8.3970(3)
_cell_length_c     15.4427(5)
_cell_angle_alpha     90
_cell_angle_beta     109.0530(10)
_cell_angle_gamma     90
_cell_volume     1388.43(8)
_cell_formula_units_Z     4
_cell_measurement_reflns_used     8668
_cell_measurement_theta_min     4.2495
_cell_measurement_theta_max     72.2663
_cell_measurement_temperature     150.(2)
_exptl_crystal_description     block
_exptl_crystal_colour     colourless
_exptl_crystal_size_max     0.235
_exptl_crystal_size_mid     0.175
_exptl_crystal_size_min     0.104
_exptl_crystal_density_diffrn     1.303
_exptl_crystal_density_meas     ?
_exptl_crystal_density_method     'not measured'
_exptl_crystal_F_000     568
_exptl_absorpt_coefficient_mu     2.044
_exptl_absorpt_correction_type     multi-scan
_exptl_absorpt_process_details
;
(<i>SADABS</i>; Bruker, 2014)
;
_shelx_estimated_absorpt_T_min     0.645
_shelx_estimated_absorpt_T_max     0.816
_exptl_absorpt_correction_T_min     0.77
_exptl_absorpt_correction_T_max     0.82
_diffrn_ambient_temperature     150(2)
_diffrn_radiation_type     CuK\a
_diffrn_radiation_wavelength     1.54178
_diffrn_radiation_monochromator     mirror
_diffrn_measurement_device_type     'Bruker D8 VENTURE PHOTON 100 CMOS'
_diffrn_measurement_method     '\w scans'
_diffrn_detector_area_resol_mean     10.4167
_diffrn_reflns_number     10355
_diffrn_reflns_av_R_equivalents     0.0208
_diffrn_reflns_theta_min     4.2
_diffrn_reflns_theta_max     72.3
_diffrn_reflns_theta_full     68.0
_diffrn_measured_fraction_theta_max     0.980
_diffrn_measured_fraction_theta_full     0.991
_diffrn_reflns_limit_h_min     -13
_diffrn_reflns_limit_h_max     13
_diffrn_reflns_limit_k_min     -9
_diffrn_reflns_limit_k_max     10
_diffrn_reflns_limit_l_min     -19
_diffrn_reflns_limit_l_max     19
_refine_special_details
;
Refinement of <i>F</i>^2^ against ALL reflections. The weighted <i>R</i>-factor
<i>wR</i> and
goodness of fit <i>S</i> are based on <i>F</i>^2^, conventional
<i>R</i>-factors <i>R</i> are based
on <i>F</i>, with <i>F</i> set to zero for negative <i>F</i>^2^. The threshold
expression of
<i>F</i>^2^ > \s(<i>F</i>^2^) is used only for calculating <i>R</i>-factors(gt)
<i>etc</i>. and is
not relevant to the choice of reflections for refinement. <i>R</i>-factors
based
on <i>F</i>^2^ are statistically about twice as large as those based on
<i>F</i>, and <i>R</i>-
factors based on ALL data will be even larger. H-atoms attached to carbon
were placed in calculated positions (C---H = 0.95 - 0.98 \%A) while those
attached to nitrogen were placed in locations derived from a difference
map and their parameters adjusted to give N---H = 0.91 \%A. All were
included as riding contributions with isotropic displacement
parameters 1.2 - 1.5 times those of the attached atoms.
;
_reflns_number_total     2683
_reflns_number_gt     2515
_reflns_threshold_expression     I>2\s(I)
_refine_ls_structure_factor_coef     Fsqd
_refine_ls_matrix_type     full
_refine_ls_R_factor_all     0.0376
_refine_ls_R_factor_gt     0.0359
_refine_ls_wR_factor_gt     0.1004
_refine_ls_wR_factor_ref     0.1021
_refine_ls_goodness_of_fit_ref     1.093
_refine_ls_restrained_S_all     1.093
_refine_ls_number_reflns     2683
_refine_ls_number_parameters     173
_refine_ls_number_restraints     0
_refine_ls_hydrogen_treatment     constr
_refine_ls_weighting_scheme     calc
_refine_ls_weighting_details
              'w=1/[\s^2^(Fo^2^)+(0.0581P)^2^+0.5187P] where P=(Fo^2^+2Fc^2^)/3'
_atom_sites_solution_hydrogens     mixed
_atom_sites_solution_primary     direct
_atom_sites_solution_secondary     difmap
_refine_ls_shift/su_max     0.002
_refine_ls_shift/su_mean     0.000
_refine_diff_density_max     0.362
_refine_diff_density_min     -0.280
_refine_ls_extinction_method     none
_refine_ls_extinction_coef     .
loop_
    _atom_type_symbol
    _atom_type_description
    _atom_type_scat_dispersion_real
    _atom_type_scat_dispersion_imag
    _atom_type_scat_source
    'C' 'C' 0.0181 0.0091
                         'International Tables Vol C Tables 4.2.6.8 and 6.1.1.4'
    'H' 'H' 0.0000 0.0000
                         'International Tables Vol C Tables 4.2.6.8 and 6.1.1.4'
    'N' 'N' 0.0311 0.0180
                         'International Tables Vol C Tables 4.2.6.8 and 6.1.1.4'
    'S' 'S' 0.3331 0.5567
                         'International Tables Vol C Tables 4.2.6.8 and 6.1.1.4'
_computing_data_collection
;
<i>APEX2</i> (Bruker, 2014)
;
_computing_cell_refinement
;
<i>SAINT</i> (Bruker, 2014)
;
_computing_data_reduction
;
<i>SAINT</i>  (Bruker, 2014)
;
_computing_structure_solution
;
<i>SHELXT</i> (Sheldrick, 2015a)
;
_computing_structure_refinement
;
<i>SHELXL2014</i> (Sheldrick, 2015b)
;
_computing_molecular_graphics
;
<i>DIAMOND</i> (Brandenburg & Putz, 2012)
;
_computing_publication_material
;
<i>SHELXTL</i> (Sheldrick, 2008)
;
loop_
    _atom_site_type_symbol
    _atom_site_label
    _atom_site_fract_x
    _atom_site_fract_y
    _atom_site_fract_z
    _atom_site_U_iso_or_equiv
    _atom_site_adp_type
    _atom_site_calc_flag
    _atom_site_occupancy
    _atom_site_disorder_assembly
    _atom_site_disorder_group
    S S1 1.06212(3) 0.49379(4) 0.36297(2) 0.02864(14) Uani d 1 . .
    N N1 0.52909(11) 0.54447(14) 0.29113(8) 0.0249(3) Uani d 1 . .
    N N2 0.60148(11) 0.41615(13) 0.33081(8) 0.0235(3) Uani d 1 . .
    N N3 0.86566(11) 0.29657(15) 0.28254(8) 0.0263(3) Uani d 1 . .
    H H3A 0.9039 0.2256 0.2559 0.032 Uiso d 1 . .
    N N4 0.74091(11) 0.27516(15) 0.27154(9) 0.0273(3) Uani d 1 . .
    N N5 0.81912(11) 0.48358(13) 0.35855(8) 0.0205(3) Uani d 1 . .
    N N6 0.81859(11) 0.61690(14) 0.41236(8) 0.0262(3) Uani d 1 . .
    H H6A 0.8704 0.5948 0.4699 0.031 Uiso d 1 . .
    H H6B 0.8512 0.6973 0.3878 0.031 Uiso d 1 . .
    C C1 0.60875(14) 0.17810(17) 0.42641(9) 0.0251(3) Uani d 1 . .
    C C2 0.72215(17) 0.1972(2) 0.49645(11) 0.0399(4) Uani d 1 . .
    H H2 0.7559 0.3009 0.5120 0.048 Uiso calc 1 . .
    C C3 0.78631(19) 0.0666(2) 0.54370(13) 0.0469(5) Uani d 1 . .
    H H3 0.8636 0.0807 0.5914 0.056 Uiso calc 1 . .
    C C4 0.73738(18) -0.0845(2) 0.52122(12) 0.0392(4) Uani d 1 . .
    H H4 0.7808 -0.1744 0.5538 0.047 Uiso calc 1 . .
    C C5 0.62567(16) -0.10472(18) 0.45161(11) 0.0344(4) Uani d 1 . .
    H H5 0.5927 -0.2088 0.4362 0.041 Uiso calc 1 . .
    C C6 0.56078(15) 0.02533(18) 0.40384(11) 0.0292(3) Uani d 1 . .
    H H6 0.4839 0.0102 0.3559 0.035 Uiso calc 1 . .
    C C7 0.54349(13) 0.31865(17) 0.37531(9) 0.0239(3) Uani d 1 . .
    C C8 0.43020(14) 0.38690(19) 0.36366(10) 0.0287(3) Uani d 1 . .
    H H8 0.3670 0.3482 0.3862 0.034 Uiso calc 1 . .
    C C9 0.42509(14) 0.52643(18) 0.31143(10) 0.0262(3) Uani d 1 . .
    C C10 0.71675(13) 0.39120(16) 0.31857(9) 0.0218(3) Uani d 1 . .
    C C11 0.91672(13) 0.42285(16) 0.33429(9) 0.0222(3) Uani d 1 . .
    C C12 0.32313(15) 0.6470(2) 0.28071(13) 0.0386(4) Uani d 1 . .
    H H12A 0.3481 0.7316 0.2466 0.058 Uiso calc 1 . .
    H H12B 0.3074 0.6928 0.3343 0.058 Uiso calc 1 . .
    H H12C 0.2469 0.5957 0.2411 0.058 Uiso calc 1 . .
loop_
    _atom_site_aniso_label
    _atom_site_aniso_U_11
    _atom_site_aniso_U_22
    _atom_site_aniso_U_33
    _atom_site_aniso_U_12
    _atom_site_aniso_U_13
    _atom_site_aniso_U_23
    S1 0.0210(2) 0.0357(2) 0.0290(2) -0.00344(13) 0.00779(15) -0.00294(13)
    N1 0.0233(6) 0.0232(6) 0.0304(6) 0.0020(5) 0.0120(5) 0.0040(5)
    N2 0.0235(6) 0.0206(6) 0.0301(6) 0.0012(4) 0.0136(5) 0.0031(4)
    N3 0.0235(6) 0.0263(6) 0.0330(6) -0.0013(5) 0.0145(5) -0.0075(5)
    N4 0.0242(6) 0.0270(6) 0.0340(6) -0.0030(5) 0.0141(5) -0.0049(5)
    N5 0.0224(6) 0.0193(5) 0.0210(5) 0.0013(4) 0.0088(5) -0.0009(4)
    N6 0.0311(7) 0.0225(6) 0.0248(6) 0.0018(5) 0.0089(5) -0.0048(4)
    C1 0.0288(7) 0.0241(7) 0.0251(7) -0.0021(5) 0.0125(6) 0.0010(5)
    C2 0.0459(10) 0.0302(8) 0.0355(8) -0.0082(7) 0.0019(7) 0.0026(6)
    C3 0.0468(11) 0.0443(10) 0.0382(9) -0.0008(8) -0.0018(8) 0.0085(8)
    C4 0.0500(10) 0.0327(9) 0.0369(8) 0.0094(7) 0.0168(7) 0.0099(6)
    C5 0.0477(10) 0.0223(7) 0.0372(8) 0.0004(6) 0.0195(7) -0.0018(6)
    C6 0.0316(8) 0.0262(7) 0.0313(8) -0.0027(6) 0.0122(6) -0.0033(6)
    C7 0.0258(7) 0.0230(7) 0.0242(6) -0.0061(5) 0.0101(5) -0.0012(5)
    C8 0.0246(7) 0.0313(8) 0.0333(7) -0.0045(6) 0.0136(6) 0.0045(6)
    C9 0.0223(7) 0.0283(7) 0.0294(7) -0.0019(5) 0.0104(6) 0.0014(6)
    C10 0.0217(7) 0.0208(6) 0.0242(6) 0.0001(5) 0.0094(5) 0.0018(5)
    C11 0.0244(7) 0.0229(7) 0.0207(6) 0.0014(5) 0.0091(5) 0.0014(5)
    C12 0.0262(8) 0.0422(9) 0.0521(10) 0.0079(7) 0.0193(7) 0.0143(8)
_geom_special_details
;
All e.s.d.'s (except the e.s.d. in the dihedral angle between two l.s. planes)
are estimated using the full covariance matrix. The cell e.s.d.'s are taken
into account individually in the estimation of e.s.d.'s in distances, angles
and torsion angles; correlations between e.s.d.'s in cell parameters are only
used when they are defined by crystal symmetry. An approximate (isotropic)
treatment of cell e.s.d.'s is used for estimating e.s.d.'s involving l.s.
planes.
;
loop_
    _geom_bond_atom_site_label_1
    _geom_bond_atom_site_label_2
    _geom_bond_site_symmetry_2
    _geom_bond_distance
    _geom_bond_publ_flag
    S1 C11 . 1.6697(14) ?
    N1 C9 . 1.3230(19) ?
    N1 N2 . 1.3714(16) ?
    N2 C7 . 1.3670(18) ?
    N2 C10 . 1.3949(18) ?
    N3 C11 . 1.3401(18) ?
    N3 N4 . 1.3790(17) ?
    N3 H3A . 0.9100 ?
    N4 C10 . 1.2968(18) ?
    N5 C10 . 1.3639(18) ?
    N5 C11 . 1.3759(17) ?
    N5 N6 . 1.3953(15) ?
    N6 H6A . 0.9101 ?
    N6 H6B . 0.9099 ?
    C1 C2 . 1.392(2) ?
    C1 C6 . 1.392(2) ?
    C1 C7 . 1.477(2) ?
    C2 C3 . 1.384(2) ?
    C2 H2 . 0.9500 ?
    C3 C4 . 1.383(3) ?
    C3 H3 . 0.9500 ?
    C4 C5 . 1.377(3) ?
    C4 H4 . 0.9500 ?
    C5 C6 . 1.387(2) ?
    C5 H5 . 0.9500 ?
    C6 H6 . 0.9500 ?
    C7 C8 . 1.363(2) ?
    C8 C9 . 1.413(2) ?
    C8 H8 . 0.9500 ?
    C9 C12 . 1.492(2) ?
    C12 H12A . 0.9800 ?
    C12 H12B . 0.9800 ?
    C12 H12C . 0.9800 ?
loop_
    _geom_angle_atom_site_label_1
    _geom_angle_atom_site_label_2
    _geom_angle_atom_site_label_3
    _geom_angle_site_symmetry_1
    _geom_angle_site_symmetry_3
    _geom_angle
    _geom_angle_publ_flag
    C9 N1 N2 . . 104.65(11) ?
    C7 N2 N1 . . 112.32(11) ?
    C7 N2 C10 . . 127.07(12) ?
    N1 N2 C10 . . 120.47(11) ?
    C11 N3 N4 . . 113.70(11) ?
    C11 N3 H3A . . 127.7 ?
    N4 N3 H3A . . 118.6 ?
    C10 N4 N3 . . 103.20(11) ?
    C10 N5 C11 . . 107.82(11) ?
    C10 N5 N6 . . 123.89(11) ?
    C11 N5 N6 . . 128.28(12) ?
    N5 N6 H6A . . 107.0 ?
    N5 N6 H6B . . 105.4 ?
    H6A N6 H6B . . 109.8 ?
    C2 C1 C6 . . 119.08(14) ?
    C2 C1 C7 . . 119.82(13) ?
    C6 C1 C7 . . 121.07(13) ?
    C3 C2 C1 . . 120.73(16) ?
    C3 C2 H2 . . 119.6 ?
    C1 C2 H2 . . 119.6 ?
    C4 C3 C2 . . 119.73(16) ?
    C4 C3 H3 . . 120.1 ?
    C2 C3 H3 . . 120.1 ?
    C5 C4 C3 . . 119.98(16) ?
    C5 C4 H4 . . 120.0 ?
    C3 C4 H4 . . 120.0 ?
    C4 C5 C6 . . 120.70(15) ?
    C4 C5 H5 . . 119.6 ?
    C6 C5 H5 . . 119.6 ?
    C5 C6 C1 . . 119.77(15) ?
    C5 C6 H6 . . 120.1 ?
    C1 C6 H6 . . 120.1 ?
    C8 C7 N2 . . 105.56(12) ?
    C8 C7 C1 . . 133.80(13) ?
    N2 C7 C1 . . 120.55(12) ?
    C7 C8 C9 . . 106.58(12) ?
    C7 C8 H8 . . 126.7 ?
    C9 C8 H8 . . 126.7 ?
    N1 C9 C8 . . 110.89(13) ?
    N1 C9 C12 . . 120.25(13) ?
    C8 C9 C12 . . 128.85(14) ?
    N4 C10 N5 . . 112.16(12) ?
    N4 C10 N2 . . 124.53(13) ?
    N5 C10 N2 . . 123.26(12) ?
    N3 C11 N5 . . 103.12(11) ?
    N3 C11 S1 . . 129.55(11) ?
    N5 C11 S1 . . 127.32(11) ?
    C9 C12 H12A . . 109.5 ?
    C9 C12 H12B . . 109.5 ?
    H12A C12 H12B . . 109.5 ?
    C9 C12 H12C . . 109.5 ?
    H12A C12 H12C . . 109.5 ?
    H12B C12 H12C . . 109.5 ?
loop_
    _geom_torsion_atom_site_label_1
    _geom_torsion_atom_site_label_2
    _geom_torsion_atom_site_label_3
    _geom_torsion_atom_site_label_4
    _geom_torsion_site_symmetry_1
    _geom_torsion_site_symmetry_2
    _geom_torsion_site_symmetry_3
    _geom_torsion_site_symmetry_4
    _geom_torsion
    _geom_torsion_publ_flag
    C9 N1 N2 C7 . . . . 0.12(16) ?
    C9 N1 N2 C10 . . . . 176.19(12) ?
    C11 N3 N4 C10 . . . . -0.45(16) ?
    C6 C1 C2 C3 . . . . -0.5(3) ?
    C7 C1 C2 C3 . . . . -178.43(16) ?
    C1 C2 C3 C4 . . . . 0.0(3) ?
    C2 C3 C4 C5 . . . . 0.5(3) ?
    C3 C4 C5 C6 . . . . -0.4(3) ?
    C4 C5 C6 C1 . . . . -0.1(2) ?
    C2 C1 C6 C5 . . . . 0.5(2) ?
    C7 C1 C6 C5 . . . . 178.45(13) ?
    N1 N2 C7 C8 . . . . 0.02(16) ?
    C10 N2 C7 C8 . . . . -175.74(13) ?
    N1 N2 C7 C1 . . . . -176.94(12) ?
    C10 N2 C7 C1 . . . . 7.3(2) ?
    C2 C1 C7 C8 . . . . -118.65(19) ?
    C6 C1 C7 C8 . . . . 63.4(2) ?
    C2 C1 C7 N2 . . . . 57.3(2) ?
    C6 C1 C7 N2 . . . . -120.64(15) ?
    N2 C7 C8 C9 . . . . -0.14(16) ?
    C1 C7 C8 C9 . . . . 176.23(15) ?
    N2 N1 C9 C8 . . . . -0.21(16) ?
    N2 N1 C9 C12 . . . . 178.88(14) ?
    C7 C8 C9 N1 . . . . 0.23(18) ?
    C7 C8 C9 C12 . . . . -178.76(16) ?
    N3 N4 C10 N5 . . . . -0.20(15) ?
    N3 N4 C10 N2 . . . . -177.56(12) ?
    C11 N5 C10 N4 . . . . 0.75(15) ?
    N6 N5 C10 N4 . . . . 179.53(12) ?
    C11 N5 C10 N2 . . . . 178.15(12) ?
    N6 N5 C10 N2 . . . . -3.1(2) ?
    C7 N2 C10 N4 . . . . 64.2(2) ?
    N1 N2 C10 N4 . . . . -111.26(16) ?
    C7 N2 C10 N5 . . . . -112.89(16) ?
    N1 N2 C10 N5 . . . . 71.66(18) ?
    N4 N3 C11 N5 . . . . 0.88(15) ?
    N4 N3 C11 S1 . . . . -178.60(11) ?
    C10 N5 C11 N3 . . . . -0.94(14) ?
    N6 N5 C11 N3 . . . . -179.65(12) ?
    C10 N5 C11 S1 . . . . 178.55(10) ?
    N6 N5 C11 S1 . . . . -0.2(2) ?
loop_
    _geom_hbond_atom_site_label_D
    _geom_hbond_atom_site_label_H
    _geom_hbond_atom_site_label_A
    _geom_hbond_site_symmetry_A
    _geom_hbond_distance_DH
    _geom_hbond_distance_HA
    _geom_hbond_distance_DA
    _geom_hbond_angle_DHA
    N3 H3A N1 2_645 0.91 1.94 2.8429(17) 169
    N6 H6A S1 3_766 0.91 2.55 3.4157(13) 159
    N6 H6B N4 2_655 0.91 2.43 3.0059(18) 122
_shelx_hkl_file
;
   1   0   0    0.00    0.10
  -1   0   0    0.00    0.10
   2   0   0   26.50    0.90
  -2   0   0   28.90    0.90
  -3   0   0   -1.50    0.10
   3   0   0   -1.50    0.20
   4   0   0    8.20    0.60
  -4   0   0    9.80    0.70
   5   0   0    0.10    0.20
  -5   0   0   -0.30    0.50
   5   0   0   -0.10    0.30
   6   0   0  984.30   25.30
   6   0   0  925.21   25.90
   7   0   0   -0.10    0.20
   7   0   0    0.50    0.70
   8   0   0  393.26   10.60
   8   0   0  396.56   10.50
   8   0   0  375.86   10.50
   9   0   0    0.20    0.50
   9   0   0    0.30    0.30
  10   0   0   56.79    1.90
  10   0   0   56.69    1.90
  11   0   0    0.20    0.30
  12   0   0    0.40    0.30
   0  -1   0   -3.30    0.10
   0   1   0   -3.30    0.10
   1  -1   0  382.06   10.10
  -1  -1   0  374.06   10.10
  -1   1   0  371.96   10.10
  -2  -1   0  134.59    3.50
   2  -1   0  117.59    3.50
  -2   1   0  121.99    3.50
   3  -1   0  151.78    4.30
  -3  -1   0  141.49    4.30
  -3   1   0  155.88    4.40
   4  -1   0  205.08    5.80
  -4  -1   0  194.88    5.80
   4   1   0  197.68    5.60
  -4   1   0  208.48    5.90
   5  -1   0   79.89    2.70
   5  -1   0   82.69    2.30
  -5  -1   0   72.89    2.80
  -5   1   0   75.39    2.80
   5   1   0   79.39    2.30
   6  -1   0  228.78    6.10
   6  -1   0  227.28    6.80
   6   1   0  217.08    6.10
   7  -1   0   40.40    1.50
   7  -1   0   42.80    1.40
   7   1   0   44.40    1.50
   7   1   0   43.60    1.60
   8  -1   0   21.70    1.00
   8  -1   0   22.40    1.00
   8   1   0   22.40    1.00
   8   1   0   22.70    1.00
   9  -1   0  209.08    5.80
   9   1   0  204.68    5.80
   9   1   0  203.58    5.70
  10  -1   0   -0.10    0.30
  10   1   0    0.60    0.40
  10   1   0    0.70    0.30
  11  -1   0    1.30    0.30
  11   1   0    1.80    0.50
  11   1   0    2.30    0.50
  12  -1   0    5.70    0.60
  12   1   0    5.50    0.60
   0  -2   0 2251.97   59.49
   0   2   0 2181.58   59.29
   1  -2   0  430.66   12.10
  -1   2   0  447.76   12.10
   1   2   0  474.35   12.10
  -2  -2   0 1638.44   43.30
   2  -2   0 1661.33   43.40
  -2   2   0 1543.55   43.00
   3  -2   0    2.40    0.40
  -3  -2   0    2.10    0.50
  -3  -2   0    2.30    0.40
  -3   2   0    2.70    0.50
  -4  -2   0    3.40    0.60
  -4  -2   0    3.90    0.80
   4  -2   0    3.00    0.40
   4  -2   0    2.50    0.60
   4   2   0    3.80    0.40
  -4   2   0    2.40    0.80
   5  -2   0    1.30    0.30
   5  -2   0    0.80    0.50
   5   2   0    1.50    0.40
   6  -2   0  129.99    4.10
   6  -2   0  133.79    4.00
   6   2   0  150.98    4.00
   6   2   0  150.78    4.30
   7  -2   0   99.29    2.90
   7  -2   0   98.09    2.90
   7   2   0   98.49    2.90
   7   2   0   99.29    2.90
   8  -2   0  679.53   18.50
   8  -2   0  670.83   18.50
   8   2   0  719.93   18.50
   9  -2   0    8.00    0.70
   9   2   0    8.50    0.70
  10  -2   0    7.50    0.60
  10   2   0    7.10    0.60
  10   2   0    8.20    0.70
  11  -2   0    0.00    0.30
  11   2   0    0.60    0.30
  11   2   0    0.60    0.30
  12  -2   0    8.10    0.70
 -12   2   0    7.50    0.50
   0  -3   0    0.70    0.30
   0   3   0    0.00    0.20
  -1  -3   0  344.77    9.90
   1  -3   0  365.36    9.80
   1   3   0  360.36    9.80
  -1   3   0  346.67    9.80
   2  -3   0    0.40    0.30
  -2  -3   0   -0.20    0.30
  -2   3   0    0.00    0.30
  -3  -3   0  142.99    4.40
   3  -3   0  149.49    4.40
  -3  -3   0  145.39    4.40
  -3   3   0  138.49    4.40
   3   3   0  143.19    4.00
  -4  -3   0    9.00    1.10
   4  -3   0    9.90    1.10
   4  -3   0    8.50    0.60
   4   3   0    9.20    0.50
  -4   3   0    8.60    2.00
   5  -3   0   24.10    1.80
   5  -3   0   24.10    0.90
  -5  -3   0   22.90    1.80
   5   3   0   24.00    0.90
   6  -3   0   68.09    2.10
   6  -3   0   69.49    2.10
   6   3   0   68.99    2.10
   6   3   0   67.19    2.20
   6   3   0   66.79    2.10
   7  -3   0  360.96    9.80
   7  -3   0  364.56    9.70
  -7   3   0  350.56    9.70
   7   3   0  352.96    9.80
   7   3   0  371.46    9.80
   7   3   0  354.46    9.80
   8  -3   0    0.30    0.30
   8   3   0    0.00    0.30
   8   3   0    0.70    0.50
   8   3   0    0.30    0.30
   9  -3   0  385.16   10.70
   9   3   0  399.76   10.70
   9   3   0  390.76   10.60
  10  -3   0   21.50    1.00
  10   3   0   21.90    1.00
  10   3   0   23.80    1.00
  11  -3   0    2.30    0.50
  11   3   0    3.50    0.50
  12   3   0    3.20    0.50
 -12   3   0    3.00    0.40
   0  -4   0   69.69    2.50
   0   4   0   68.89    2.60
   1  -4   0    9.40    0.90
  -1  -4   0    8.60    0.90
   1  -4   0    8.30    0.60
  -1  -4   0    8.40    0.60
   1   4   0    7.50    1.00
  -1   4   0    8.00    1.10
   2  -4   0  383.06   10.60
  -2  -4   0  404.86   11.20
   2  -4   0  407.36   11.10
  -2  -4   0  414.26   10.60
  -2   4   0  373.06   11.20
   3  -4   0    0.90    0.30
  -3  -4   0    0.00    0.50
   3  -4   0    0.90    0.60
   4  -4   0   65.09    1.90
   4  -4   0   57.59    2.70
   4   4   0   61.09    2.00
   4   4   0   59.39    2.00
   5  -4   0   31.60    1.20
   5  -4   0   29.80    1.10
   5   4   0   28.90    1.20
   5   4   0   28.80    1.20
   6  -4   0   81.49    2.50
   6  -4   0   83.39    2.50
   6   4   0   81.29    2.50
   6   4   0   79.99    2.50
  -6   4   0   79.09    2.50
   7  -4   0  238.88    6.60
  -7   4   0  232.38    6.60
   7   4   0  244.48    6.70
   7   4   0  241.28    6.70
   8   4   0  105.39    3.20
  -8   4   0  108.09    3.20
   8   4   0  109.89    3.20
   9  -4   0   65.19    2.10
   9   4   0   66.99    2.20
   9   4   0   66.69    2.10
  10  -4   0  138.69    3.90
  10   4   0  133.99    3.90
  11  -4   0    4.30    0.90
  11   4   0    5.90    0.50
 -11   4   0    5.40    0.40
 -12   4   0    0.40    0.20
  12   4   0    0.10    0.30
   0  -5   0   -0.10    0.70
   0  -5   0    0.50    0.30
   1  -5   0  363.16   11.00
  -1  -5   0  390.36   10.30
  -1  -5   0  382.86   11.10
   1  -5   0  392.36   10.30
   2  -5   0   46.40    1.50
  -2  -5   0   46.50    1.50
   2   5   0   46.40    1.60
  -2   5   0   45.70    1.50
  -3  -5   0   18.70    0.80
   3  -5   0   18.70    0.90
  -3   5   0   20.40    0.90
   3   5   0   17.80    1.00
   3   5   0   19.00    0.90
   4  -5   0  148.69    4.20
  -4  -5   0  148.89    4.20
  -4   5   0  146.69    4.20
   4   5   0  154.08    4.30
   4   5   0  150.68    4.30
   5  -5   0   26.80    1.10
   5   5   0   26.90    1.10
   5   5   0   28.40    1.10
  -5   5   0   29.30    1.10
   6  -5   0   36.70    1.40
   6   5   0   37.30    1.40
  -6   5   0   39.50    1.40
   6   5   0   37.00    1.40
   7  -5   0  144.09    4.10
   7   5   0  140.49    4.10
   7   5   0  138.69    4.10
  -7   5   0  139.99    4.00
   8  -5   0   18.10    1.00
  -8   5   0   18.40    0.90
   8   5   0   17.40    0.90
   8   5   0   18.20    0.90
   9  -5   0   13.40    1.00
   9   5   0   12.40    0.80
   9   5   0   11.60    0.90
  -9   5   0   13.30    0.80
 -10  -5   0   13.60    0.80
 -10   5   0   13.40    0.60
  10   5   0   14.70    0.70
 -11   5   0    8.10    0.40
  11   5   0    8.20    0.50
   0  -6   0   34.60    1.30
   0   6   0   33.00    1.40
   0   6   0   36.20    1.30
   0   6   0   32.00    1.50
   1  -6   0    4.50    0.60
  -1  -6   0    5.30    0.60
   1   6   0    6.00    0.70
  -1   6   0    4.90    0.60
   1   6   0    3.80    0.80
   1   6   0    4.20    0.80
  -2  -6   0  240.68    6.50
   2  -6   0  223.08    6.40
   2   6   0  234.68    6.50
  -2   6   0  242.68    6.50
   2   6   0  229.88    6.50
   3  -6   0    2.50    0.70
  -3  -6   0    1.10    0.40
   3   6   0    2.10    0.60
  -3   6   0    0.50    0.30
   3   6   0    0.30    0.40
  -4  -6   0    2.10    0.60
   4  -6   0    2.50    0.50
   4   6   0    1.70    0.40
   4   6   0    1.40    0.30
  -4   6   0    1.30    0.30
  -5  -6   0   23.70    1.10
   5  -6   0   23.90    1.10
   5   6   0   24.80    1.10
  -5   6   0   25.20    1.00
   5   6   0   24.10    1.10
   6  -6   0    7.60    0.90
  -6  -6   0    6.80    0.70
   6   6   0    6.70    0.60
   6   6   0    6.30    0.70
  -6   6   0    6.60    0.60
  -7  -6   0    0.40    0.40
   7   6   0    0.80    0.30
  -7   6   0    0.60    0.30
   7   6   0    0.50    0.30
  -8  -6   0  198.28    5.60
   8   6   0  203.58    5.70
  -8   6   0  196.88    5.50
   8   6   0  197.78    5.60
  -9  -6   0    0.50    0.40
  -9   6   0    0.50    0.30
   9   6   0    0.60    0.30
   9   6   0    0.10    0.30
  -9   6   0    0.00    0.20
  10   6   0   60.79    1.80
 -10   6   0   58.79    1.80
   0   7   0    0.30    0.40
   0   7   0    0.20    0.60
   1   7   0   75.59    2.40
   1   7   0   74.69    2.40
   1   7   0   76.09    2.40
  -1   7   0   76.29    2.30
  -2  -7   0   36.00    1.40
  -2   7   0   36.70    1.30
   2   7   0   36.70    1.40
   2   7   0   37.00    1.40
  -3  -7   0   19.70    1.00
   3   7   0   19.10    1.00
   3   7   0   20.90    1.00
  -3   7   0   20.70    0.90
  -4  -7   0  249.18    6.60
   4   7   0  231.88    6.70
   4   7   0  237.78    6.60
  -4   7   0  231.88    6.60
  -5  -7   0    0.10    0.40
   5   7   0    0.20    0.30
  -5   7   0   -0.20    0.40
  -5   7   0    0.20    0.20
   5   7   0   -0.10    0.30
  -6  -7   0    0.40    0.40
  -6   7   0    0.40    0.20
   6   7   0    0.50    0.30
   6   7   0    0.70    0.30
  -7  -7   0   58.29    2.10
  -7   7   0   49.20    1.60
   7   7   0   49.30    1.70
   7   7   0   49.70    1.70
  -7   7   0   51.49    1.60
  -8   7   0   11.70    0.60
   8   7   0    9.70    0.60
  -8   7   0   11.10    0.60
   8   7   0   10.60    0.60
   9   7   0   32.00    1.10
   9   7   0   30.10    1.10
  -9   7   0   30.50    1.00
   0   8   0   16.10    1.00
   0   8   0   16.70    0.80
   1   8   0   47.40    1.60
   1   8   0   47.40    1.70
   1   8   0   49.70    1.80
  -1   8   0   46.70    1.60
   2   8   0    1.00    0.40
   2   8   0    1.30    0.40
  -2   8   0    2.10    0.50
  -3   8   0   29.30    1.10
   3   8   0   29.20    1.20
   3   8   0   29.10    1.20
   4   8   0    0.10    0.40
   5   8   0   34.10    1.30
   5   8   0   37.00    1.30
  -5   8   0   36.70    1.30
   6   8   0    0.10    0.20
  -6   8   0    0.20    0.20
   6   8   0    0.60    0.30
   7   8   0   65.79    2.10
   7   8   0   68.99    2.10
  -7   8   0   72.09    2.10
  -8   8   0  116.99    3.30
   8   8   0  121.79    3.40
   8   8   0  123.19    3.40
   0   9   0   -0.20    0.30
  -1   9   0   89.69    2.70
   1   9   0   94.59    2.80
  -2   9   0   11.10    0.60
   2   9   0   11.60    0.70
   3   9   0    0.50    0.30
  -3   9   0    0.70    0.20
   3   9   0    0.10    0.50
   4   9   0    7.60    0.70
   4   9   0    9.50    0.60
  -4   9   0    9.30    0.50
  -5   9   0    6.90    0.40
   5   9   0    7.10    0.50
   5   9   0    7.20    0.60
   6   9   0   -0.20    0.20
   6   9   0    0.10    0.30
  -6   9   0    0.00    0.20
  -2  10   0    0.70    0.30
  -3  10   0   59.69    1.70
  13   0  -1   65.89    2.00
  12   0  -1   -0.20    0.30
  11   0  -1  340.37    9.40
  10   0  -1   -0.10    0.30
   9   0  -1    4.20    0.50
   9   0  -1    3.80    0.50
   8   0  -1   -0.20    0.50
   8   0  -1    0.10    0.30
   6   0  -1    0.20    0.20
   6   0  -1   -0.50    0.50
   5   0  -1   35.80    1.20
   5   0  -1   38.60    1.50
  -5   0   1   35.10    1.60
   4   0  -1    0.00    0.20
  -4   0   1    0.10    0.20
  -3   0   1  119.49    3.50
   3   0  -1  127.89    3.60
   2   0  -1   -2.30    0.10
  -2   0   1   -2.40    0.10
  -1   0   1  353.16    9.40
   1   0  -1  353.06    9.50
   1   0   1 2348.17   64.39
  -1   0  -1 2499.85   64.39
   2   0   1   -2.50    0.10
  -2   0  -1   -2.60    0.10
  -3   0  -1   10.60    0.60
   3   0   1   11.00    0.60
   4   0   1    0.10    0.30
  -4   0  -1   -0.10    0.30
   4   0   1    0.50    0.20
  -5   0  -1  340.87   10.50
   5   0   1  387.16   10.50
   5   0   1  385.16   10.00
   6   0   1    0.10    0.30
   6   0   1    0.00    0.60
   7   0   1   49.00    1.70
   7   0   1   49.40    1.60
   8   0   1    0.20    0.40
   8   0   1    0.00    0.20
   9   0   1  511.75   13.40
   9   0   1  486.45   13.50
  10   0   1    0.70    0.40
  10   0   1    0.20    0.30
  11   0   1   77.19    2.40
  12   0   1    0.20    0.30
  12  -1  -1   71.19    2.30
 -12   1   1   73.29    2.20
  12   1  -1   75.79    2.40
  11  -1  -1    1.20    0.30
  11   1  -1    1.40    0.40
  10  -1  -1  113.29    3.40
  10   1  -1  116.39    3.30
  10   1  -1  109.29    3.40
   9  -1  -1   13.40    0.90
   9  -1  -1   13.90    0.80
   9   1  -1   14.30    0.80
   9   1  -1   14.60    0.90
   8  -1  -1  448.56   12.10
   8  -1  -1  450.05   12.20
   8   1  -1  448.06   12.10
   8   1  -1  451.65   12.20
   7  -1  -1  238.88    6.40
   7  -1  -1  234.88    6.40
   7   1  -1  227.68    6.50
   6  -1  -1  139.19    3.80
   6  -1  -1  132.09    4.40
   6   1  -1  132.99    3.80
  -5  -1   1  133.29    4.20
   5  -1  -1  136.39    3.70
   5  -1  -1  131.29    4.10
  -5   1   1  133.59    4.20
   5   1  -1  137.29    3.70
  -4  -1   1 1021.40   28.40
   4  -1  -1 1076.19   28.30
  -4   1   1 1091.49   28.40
   3  -1  -1   67.09    2.10
  -3  -1   1   73.89    2.10
  -3   1   1   62.39    2.10
  -2  -1   1 1458.75   38.90
   2  -1  -1 1392.16   38.50
  -2   1   1 1489.15   38.80
  -1  -1   1  180.08    4.90
   1  -1  -1  185.78    4.90
   1   1  -1  172.68    4.90
  -1   1   1  175.78    4.90
   0  -1  -1  530.15   14.00
   0  -1   1  538.65   14.00
   0   1   1  517.45   13.90
   0   1  -1  504.35   13.80
   1  -1   1  177.38    4.80
  -1  -1  -1  171.88    4.80
  -1   1  -1  178.48    4.80
  -2  -1  -1   86.89    2.50
   2  -1   1   77.19    2.50
  -2   1  -1   86.29    2.50
   3  -1   1   57.59    1.90
  -3  -1  -1   53.99    1.90
  -3   1  -1   56.59    1.90
   4  -1   1  165.98    4.90
  -4  -1  -1  167.48    5.00
   4   1   1  166.08    4.60
  -4   1  -1  167.18    5.00
   5  -1   1   18.00    1.20
   5  -1   1   18.80    0.70
   5   1   1   18.90    0.70
   6  -1   1   86.79    2.80
   6  -1   1   94.49    3.70
   6   1   1   92.69    2.70
   7  -1   1   44.00    1.70
   7  -1   1   47.50    1.60
   7  -1   1   47.90    1.60
   7   1   1   46.60    1.60
   7   1   1   47.60    1.60
   8  -1   1  253.97    7.10
   8  -1   1  252.37    7.10
   8   1   1  257.97    7.10
   8   1   1  258.67    7.10
   9  -1   1   11.40    0.80
   9  -1   1   12.60    1.00
   9   1   1   12.80    0.80
  10  -1   1   25.10    1.10
  10   1   1   26.00    1.10
  10   1   1   25.20    1.10
  11  -1   1   23.60    1.00
 -11   1  -1   23.90    1.00
  11   1   1   23.20    1.00
  11   1   1   22.60    1.00
  12  -1   1    2.60    0.60
  12  -2  -1    0.70    0.30
 -12   2   1    0.50    0.20
  12   2  -1    0.50    0.30
  11  -2  -1   81.69    2.60
  11   2  -1   87.69    2.60
  11   2  -1   83.69    2.50
  10  -2  -1    6.20    0.60
  10   2  -1    6.30    0.70
  10   2  -1    6.30    1.10
   9  -2  -1   55.79    1.80
   9  -2  -1   50.39    1.80
   9   2  -1   50.69    1.80
   9   2  -1   52.59    1.80
   8  -2  -1   17.60    0.90
   8  -2  -1   16.40    0.80
   8   2  -1   17.10    0.80
   8   2  -1   17.20    0.90
   7  -2  -1    6.30    0.60
   7  -2  -1    6.10    0.50
   7   2  -1    7.30    0.70
   7   2  -1    6.60    0.50
   6  -2  -1  155.48    4.40
   6  -2  -1  161.78    5.10
  -6  -2   1  149.19    5.10
   5  -2  -1  167.58    4.60
  -5  -2   1  168.58    5.20
   5  -2  -1  172.48    5.10
  -5   2   1  159.68    5.20
   5   2  -1  170.78    4.70
   4  -2  -1  485.15   13.60
  -4  -2   1  452.15   13.70
  -4  -2   1  523.15   13.70
   4  -2  -1  511.65   13.30
  -4   2   1  540.25   13.80
   4   2  -1  492.75   13.30
  -3  -2   1  337.47    9.70
   3  -2  -1  384.56    9.70
  -3  -2   1  356.26    9.80
  -3   2   1  340.07    9.70
  -2  -2   1  270.07    7.50
   2  -2  -1  259.47    7.50
  -2   2   1  281.97    7.40
   1  -2  -1    8.90    0.50
  -1  -2   1    8.70    0.50
   1   2  -1    7.40    0.50
  -1   2   1   10.10    0.50
   0  -2  -1  436.86   12.30
   0  -2   1  468.15   12.50
   0   2  -1  459.75   12.40
   0   2   1  475.55   12.30
   1  -2   1  796.62   21.40
  -1  -2  -1  777.12   21.30
  -1   2  -1  837.22   21.40
  -2  -2  -1   65.09    2.10
   2  -2   1   61.59    2.00
  -2  -2  -1   63.09    2.00
  -2   2  -1   64.29    2.10
   3  -2   1   10.90    0.70
  -3  -2  -1   10.30    0.70
  -3  -2  -1   11.00    0.80
  -3   2  -1   11.60    0.80
  -4  -2  -1   48.20    2.00
   4  -2   1   47.60    1.80
   4  -2   1   46.70    1.50
   4   2   1   48.50    1.50
  -4   2  -1   42.60    1.90
   5  -2   1  501.25   13.70
   5  -2   1  492.45   13.10
   5   2   1  472.55   13.10
   6  -2   1  322.07    9.00
   6  -2   1  343.47    9.00
   6   2   1  340.57    9.10
   6   2   1  329.87    9.10
   7  -2   1  345.27    9.20
   7  -2   1  344.57    9.20
   7   2   1  344.77    9.20
   7   2   1  317.37    9.20
   8  -2   1    6.40    0.60
   8   2   1    5.30    0.60
   8   2   1    6.90    0.60
   9  -2   1   11.20    0.70
   9   2   1   10.50    0.70
   9   2   1   11.10    0.70
  10  -2   1    1.60    0.40
  10   2   1    2.50    0.50
  10   2   1    2.70    0.80
  11  -2   1  117.39    3.50
 -11   2  -1  120.89    3.40
  11   2   1  121.09    3.50
  11   2   1  119.99    3.40
 -12   2  -1    6.40    0.60
  12   2   1    5.30    0.70
  12  -3  -1   12.80    0.80
  12   3  -1   11.70    0.70
 -12   3   1   11.80    0.60
  11  -3  -1    0.40    0.30
  11   3  -1    0.80    0.30
  10  -3  -1    4.70    0.60
  10   3  -1    3.80    0.60
  10   3  -1    3.70    0.60
   9  -3  -1    1.90    0.50
   9  -3  -1    1.70    0.40
   9   3  -1    1.70    0.40
   9   3  -1    1.60    0.40
   8  -3  -1   78.69    2.40
   8  -3  -1   78.09    2.40
   8   3  -1   78.09    2.40
   8   3  -1   76.59    2.40
  -8   3   1   76.79    2.40
   7  -3  -1    0.20    0.30
   7  -3  -1    0.20    0.20
   7   3  -1    0.80    0.50
   7   3  -1   -0.20    0.40
   7   3  -1    0.10    0.30
   6  -3  -1   39.50    1.30
   6  -3  -1   37.90    1.40
   6   3  -1   36.80    1.50
   6   3  -1   38.30    1.30
   6   3  -1   37.50    1.40
   5  -3  -1    9.10    1.40
  -5  -3   1    9.80    1.40
   5  -3  -1   10.00    0.60
   5   3  -1    9.50    0.60
   4  -3  -1  173.68    4.70
  -4  -3   1  161.98    5.20
   4  -3  -1  176.28    5.20
  -4   3   1  172.18    5.30
   4   3  -1  174.28    4.70
   3  -3  -1  114.99    3.20
   3  -3  -1  109.39    3.70
  -3  -3   1  122.49    3.70
  -3   3   1  114.09    3.60
  -2  -3   1  228.18    6.70
   2  -3  -1  238.78    6.50
  -2   3   1  225.48    6.50
  -1  -3   1  130.69    3.90
   1  -3  -1  131.89    3.80
   1   3  -1  129.89    3.90
  -1   3   1  131.09    3.90
   0  -3  -1  182.98    5.20
   0  -3   1  176.48    5.10
   0   3  -1  181.08    5.10
   0   3   1  167.28    5.00
  -1  -3  -1  104.79    3.20
   1  -3   1  104.69    3.20
  -1   3  -1  105.79    3.30
   2  -3   1  425.66   11.50
  -2   3  -1  412.26   11.60
   3  -3   1  258.27    7.40
  -3  -3  -1  265.67    7.40
  -3  -3  -1  256.47    7.50
   3   3   1  258.97    7.00
  -3   3  -1  250.37    7.50
  -4  -3  -1    7.70    1.10
   4  -3   1    8.10    0.60
   4  -3   1    9.10    1.20
   4   3   1    8.60    0.50
   5  -3   1    6.80    0.70
   5  -3   1    7.60    0.60
   5   3   1    7.90    0.50
   5   3   1    7.20    0.70
   6  -3   1   76.09    2.30
   6  -3   1   76.69    2.30
   6   3   1   76.89    2.30
   6   3   1   76.89    2.40
  -6   3  -1   69.99    2.40
   6   3   1   73.59    2.30
   7  -3   1    1.30    0.30
   7   3   1    0.60    0.30
   7   3   1    0.90    0.30
   7   3   1    1.50    0.50
   8  -3   1    7.50    0.70
   8   3   1    5.90    0.60
   8   3   1    6.20    0.90
   8   3   1    5.70    0.60
   9  -3   1   68.49    2.20
   9   3   1   67.19    2.20
   9   3   1   67.39    2.20
  10  -3   1    4.20    0.60
  10   3   1    5.30    0.60
  11  -3   1    8.60    0.80
  11   3   1    7.50    0.60
 -11   3  -1    8.60    0.50
 -12   3  -1    4.40    0.40
  12   3   1    4.10    0.50
  12   4  -1   13.30    0.70
 -12   4   1   13.70    0.60
  11  -4  -1    1.10    0.40
  11   4  -1    2.40    0.50
  10  -4  -1  196.88    5.50
  10   4  -1  192.38    5.40
   9  -4  -1   20.20    1.00
   9   4  -1   20.80    1.10
  -9   4   1   20.20    1.00
   9   4  -1   20.90    1.00
   8  -4  -1  193.58    5.50
   8  -4  -1  188.98    5.50
   8   4  -1  200.38    5.50
  -8   4   1  196.08    5.40
   8   4  -1  197.98    5.50
   7  -4  -1   21.40    0.90
   7  -4  -1   21.90    0.90
   7   4  -1   21.10    0.90
  -7   4   1   16.60    1.30
   7   4  -1   20.70    1.00
   7   4  -1   18.70    1.30
   6  -4  -1   55.09    1.80
   6  -4  -1   56.79    1.80
   6   4  -1   54.49    1.80
   6   4  -1   54.49    1.80
   6   4  -1   53.19    1.80
   5  -4  -1  215.48    5.90
   5  -4  -1  205.48    5.80
   5   4  -1  216.88    5.90
   5   4  -1  211.18    5.90
   4  -4  -1  505.25   13.10
   4  -4  -1  486.25   13.80
  -4  -4   1  482.15   14.00
   3  -4  -1  332.97    9.50
   3  -4  -1  327.67    8.90
  -3  -4   1  331.87    9.60
   2  -4  -1   13.70    0.60
  -2  -4   1   14.10    1.10
   2  -4  -1   12.70    1.10
  -2  -4   1   13.00    0.70
  -2   4   1   13.40    1.30
   1  -4  -1  219.88    6.40
  -1  -4   1  215.48    6.40
   1  -4  -1  222.38    6.00
   1   4  -1  210.78    6.50
  -1   4   1  227.38    6.50
   0  -4  -1    0.60    0.40
   0  -4  -1    1.40    0.40
   0  -4   1    0.90    0.40
   0   4   1    1.80    0.50
   0   4  -1    1.00    0.50
  -1  -4  -1  124.09    3.50
   1  -4   1  127.39    4.00
  -1  -4  -1  128.49    4.00
  -1   4  -1  118.69    4.10
  -2  -4  -1  309.37    8.40
   2  -4   1  308.07    9.00
  -2  -4  -1  302.07    9.00
   2  -4   1  332.07    8.50
  -3  -4  -1  218.38    6.60
   3  -4   1  212.88    5.80
   3  -4   1  209.98    6.50
   4  -4   1    1.70    0.40
   4  -4   1    1.30    0.40
   4   4   1    3.00    0.70
  -4   4  -1    1.60    0.40
   4   4   1    3.30    0.60
   5  -4   1    3.70    0.60
  -5   4  -1    4.10    0.70
   5   4   1    4.90    0.60
   5   4   1    3.70    0.60
   6  -4   1    0.30    0.30
   6   4   1    0.70    0.40
  -6   4  -1    0.50    0.40
   6   4   1    0.60    0.30
   7  -4   1   36.00    1.40
   7   4   1   36.60    1.40
   7   4   1   36.20    1.40
  -7   4  -1   37.90    1.40
   8  -4   1   23.60    1.10
   8   4   1   22.70    1.00
  -8   4  -1   21.30    1.10
   8   4   1   25.50    1.10
   9  -4   1   78.19    2.40
   9   4   1   76.29    2.40
  10  -4   1    8.20    0.90
 -10   4  -1   10.20    0.60
  10   4   1    9.10    0.60
 -11   4  -1   31.50    1.10
  11   4   1   28.20    1.00
 -11  -5   1    0.10    0.50
  11   5  -1    0.50    0.20
  10  -5  -1    5.90    0.80
  10   5  -1    5.30    0.50
   9  -5  -1    2.60    0.60
   9   5  -1    3.20    0.60
   9   5  -1    3.20    0.50
  -9   5   1    2.80    0.60
   8  -5  -1   23.00    1.10
   8   5  -1   22.40    1.10
   8   5  -1   23.20    1.40
  -8   5   1   22.90    1.00
   7  -5  -1   17.10    0.90
   7   5  -1   18.10    0.90
   7   5  -1   18.30    1.00
  -7   5   1   18.30    0.90
   6  -5  -1  141.29    4.00
   6  -5  -1  143.09    4.10
   6   5  -1  143.69    4.10
  -6   5   1  136.89    4.00
   6   5  -1  139.59    4.10
   5  -5  -1    0.60    0.30
   5  -5  -1    0.30    0.30
   5   5  -1    0.00    0.30
   5   5  -1    1.40    0.40
  -5   5   1    0.10    0.30
  -4  -5   1  151.18    4.20
   4  -5  -1  141.79    4.20
   4  -5  -1  147.59    4.20
   4   5  -1  152.88    4.30
   4   5  -1  153.58    4.30
   3  -5  -1   26.90    1.00
  -3  -5   1   28.50    1.10
   3   5  -1   26.70    1.20
   3   5  -1   26.80    1.20
   2  -5  -1   22.70    0.90
  -2  -5   1   23.80    1.00
   2  -5  -1   22.50    2.10
   2   5  -1   22.40    1.10
   2   5  -1   26.60    1.30
   1  -5  -1   59.39    1.80
   1  -5  -1   55.39    2.70
  -1  -5   1   58.09    1.80
   0  -5  -1   23.50    1.80
   0  -5   1   21.60    1.80
   0  -5   1   24.30    1.00
   0  -5  -1   26.50    1.00
   1  -5   1  339.87    9.00
  -1  -5  -1  328.67    9.90
  -1  -5  -1  345.97    9.00
  -1   5  -1  323.37    9.00
  -2  -5  -1    6.80    0.60
   2   5   1    9.10    1.20
   2   5   1    6.90    0.70
  -2   5  -1    7.60    0.60
   3  -5   1   37.80    1.40
  -3  -5  -1   38.30    1.30
   3   5   1   37.90    1.40
   3   5   1   38.50    1.40
  -3   5  -1   37.50    1.30
  -4  -5  -1  309.67    8.10
   4  -5   1  291.47    8.10
   4   5   1  295.77    8.10
   4   5   1  294.57    8.10
  -4   5  -1  289.87    8.10
   5  -5   1    9.40    0.80
   5   5   1    7.80    0.70
  -5   5  -1    9.50    0.70
   6  -5   1   96.09    2.90
  -6   5  -1   98.49    2.90
   6   5   1   98.49    3.00
   6   5   1   95.99    2.90
   7  -5   1    1.60    0.50
  -7   5  -1    2.40    0.60
   7   5   1    1.50    0.40
   7   5   1    1.40    0.40
  -8   5  -1    0.10    0.30
   8   5   1    0.00    0.30
   8   5   1    0.30    0.30
   9   5   1   38.50    1.40
   9   5   1   39.70    1.40
 -10  -5  -1  175.18    4.90
  10   5   1  174.58    4.90
 -10   5  -1  172.78    4.80
 -11   5  -1    0.70    0.20
  11   5   1    1.40    0.30
 -11   6   1   11.40    0.50
  11   6  -1   10.90    0.50
 -10   6   1   20.70    0.80
  10   6  -1   19.80    1.00
  10   6  -1   20.40    1.10
  -9  -6   1    2.10    0.50
  -9   6   1    2.20    0.50
   9   6  -1    1.70    0.40
   9   6  -1    2.60    0.50
   8  -6  -1    1.00    0.50
  -8  -6   1    0.50    0.40
   8   6  -1    0.40    0.30
   8   6  -1    0.50    0.30
   7  -6  -1    0.80    0.50
  -7  -6   1    0.30    0.40
   7   6  -1    0.30    0.30
  -7   6   1   -0.10    0.30
   7   6  -1    0.10    0.30
  -6  -6   1   10.20    0.80
   6  -6  -1    8.90    1.00
   6   6  -1   10.50    0.70
   6   6  -1    9.90    0.70
  -6   6   1    9.90    0.70
   5  -6  -1  126.89    3.70
  -5  -6   1  125.09    3.60
   5   6  -1  124.19    3.70
   5   6  -1  121.79    3.70
  -5   6   1  125.29    3.60
   4  -6  -1   27.50    1.10
  -4  -6   1   28.20    1.20
  -4   6   1   28.20    1.10
   4   6  -1   29.00    1.20
   4   6  -1   27.70    1.30
  -3  -6   1   88.59    2.80
   3  -6  -1   92.09    2.80
  -3   6   1   92.59    2.80
   3   6  -1   94.19    2.80
   3   6  -1   95.89    2.80
  -2  -6   1  324.07    8.80
   2  -6  -1  325.97    8.80
   2   6  -1  327.17    8.90
   2   6  -1  317.57    8.80
   2   6  -1  334.27    8.90
  -2   6   1  317.27    8.80
   1  -6  -1   27.50    1.10
   1   6  -1   28.30    1.20
   1   6  -1   28.20    1.20
  -1   6   1   26.10    1.10
   1   6  -1   27.70    1.20
   0  -6  -1    8.50    0.60
   0   6  -1    7.40    1.00
   0   6   1    8.60    0.80
   0   6  -1    7.90    0.70
   0   6   1    7.20    0.90
   0   6  -1    6.70    1.00
  -1  -6  -1  141.29    4.00
   1   6   1  130.19    4.30
  -1   6  -1  142.59    4.00
   1   6   1  142.49    4.10
  -1   6  -1  138.09    4.10
   1   6   1  146.79    4.10
  -2  -6  -1   13.60    0.70
   2   6   1   15.40    0.90
  -2   6  -1   14.60    0.80
   2   6   1   14.80    1.00
  -3  -6  -1   79.99    2.30
  -3   6  -1   63.69    2.40
   3   6   1   79.29    2.40
  -4  -6  -1  136.39    4.00
   4   6   1  135.39    4.00
  -4   6  -1  134.89    3.90
   4   6   1  140.99    4.00
  -5  -6  -1   49.40    1.70
  -5   6  -1   45.50    1.60
   5   6   1   46.90    1.70
   5   6   1   49.30    1.70
  -6  -6  -1   11.60    0.70
  -6   6  -1   11.90    0.70
   6   6   1   12.40    0.80
   6   6   1   11.00    0.80
  -7  -6  -1   27.00    1.10
  -7   6  -1   27.00    1.10
   7   6   1   26.50    1.10
   7   6   1   26.00    1.10
  -8  -6  -1    1.30    0.40
   8   6   1    1.00    0.30
   8   6   1    0.90    0.30
  -8   6  -1    1.10    0.30
  -8   6  -1    0.90    0.20
  -9  -6  -1   58.59    1.90
   9   6   1   59.59    1.80
   9   6   1   58.39    1.90
  -9   6  -1   58.29    1.80
  -9   6  -1   59.19    1.80
 -10   6  -1    0.60    0.20
  10   6   1    0.30    0.20
   9   7  -1    0.30    0.30
  -9   7   1    0.50    0.20
   9   7  -1    0.50    0.20
  -9   7   1    0.70    0.30
  -8   7   1   39.90    1.40
  -8   7   1   35.60    1.20
   8   7  -1   33.50    1.30
   8   7  -1   35.20    1.30
   7   7  -1   29.00    1.10
  -7   7   1   29.20    1.10
  -7   7   1   27.90    1.10
   7   7  -1   29.00    1.10
  -6   7   1    1.20    0.30
   6   7  -1    1.40    0.30
   6   7  -1    2.10    0.50
   5   7  -1   11.50    0.80
  -5   7   1   10.30    0.90
   5   7  -1   11.70    0.80
   4  -7  -1   15.00    1.00
   4   7  -1   12.80    0.80
   4   7  -1   12.20    0.80
  -4   7   1   13.60    0.70
   3  -7  -1   51.89    1.80
   3   7  -1   49.50    1.80
   3   7  -1   51.69    1.80
  -3   7   1   49.90    1.70
   2  -7  -1   31.90    1.30
  -2   7   1   34.90    1.30
   2   7  -1   32.80    1.40
   2   7  -1   35.10    1.40
   2   7  -1   35.80    1.40
   1  -7  -1    6.00    0.70
   1   7  -1    5.70    0.80
   1   7  -1    6.20    0.70
   1   7  -1    6.60    0.70
  -1   7   1    7.00    0.60
   0  -7  -1  126.89    3.80
   0   7   1  132.39    3.80
   0   7   1  126.89    3.80
   0   7  -1  131.99    3.90
   0   7  -1  134.69    3.80
   0   7  -1  130.09    3.90
  -1  -7  -1  329.07    9.00
  -1   7  -1  330.57    8.90
   1   7   1  324.07    9.00
   1   7   1  334.47    9.10
   1   7   1  321.67    9.00
  -2  -7  -1    6.80    0.70
  -2   7  -1    6.50    0.60
   2   7   1    7.40    0.80
   2   7   1    5.90    0.70
   3   7   1    0.50    0.40
   3   7   1    0.40    0.30
  -4  -7  -1  154.58    4.40
   4   7   1  152.18    4.40
  -4   7  -1  150.08    4.30
   4   7   1  150.88    4.40
  -4   7  -1  147.29    4.30
  -5  -7  -1    9.00    0.70
  -5   7  -1    8.60    0.60
   5   7   1    7.90    0.70
   5   7   1    8.10    0.60
  -5   7  -1    7.10    0.70
  -6  -7  -1    2.30    0.60
  -6   7  -1    2.50    0.60
  -6   7  -1    3.30    0.60
   6   7   1    2.40    0.50
  -7  -7  -1    7.60    1.00
   7   7   1    8.30    0.60
   7   7   1    9.20    0.60
  -7   7  -1    9.80    0.60
  -7   7  -1    8.20    0.60
  -8  -7  -1   35.60    1.30
  -8   7  -1   34.40    1.20
   8   7   1   35.00    1.20
  -8   7  -1   35.00    1.20
   8   7   1   36.10    1.20
  -9   7  -1    0.70    0.20
   9   7   1    0.60    0.30
   9   7   1    0.60    0.20
   8   8  -1    5.60    0.50
   8   8  -1    4.80    0.50
  -8   8   1    6.60    0.40
  -7   8   1   13.20    0.60
   7   8  -1   13.60    0.70
   7   8  -1   13.50    0.90
   6   8  -1   40.50    1.40
  -6   8   1   39.10    1.30
   6   8  -1   37.90    1.30
   5   8  -1   40.60    1.40
   5   8  -1   41.00    1.50
  -5   8   1   41.30    1.40
   4   8  -1   23.40    1.10
  -4   8   1   23.50    1.00
   3   8  -1  235.48    6.50
   3   8  -1  232.38    6.50
  -3   8   1  229.08    6.40
   2   8  -1   21.60    1.00
   2   8  -1   21.50    1.00
  -2   8   1   21.50    0.90
   1   8  -1   16.60    0.90
   1   8  -1   17.40    0.90
   1   8  -1   17.60    1.00
  -1   8   1   17.30    0.90
   0   8   1  183.28    5.10
   0   8  -1  185.28    5.20
   0   8  -1  179.78    5.10
   0   8   1  189.48    5.20
  -1   8  -1   68.59    2.10
   1   8   1   67.99    2.20
   2   8   1   10.10    0.80
   2   8   1    8.20    0.90
  -2   8  -1    8.70    0.60
  -3   8  -1  236.58    6.50
   3   8   1  233.98    6.90
   3   8   1  236.88    6.60
  -4   8  -1    7.60    0.60
   4   8   1    7.50    0.70
   4   8   1    6.30    0.60
  -5   8  -1   61.39    1.90
   5   8   1   59.59    1.90
   5   8   1   58.49    1.90
   6   8   1   15.70    0.90
   6   8   1   16.50    0.80
  -6   8  -1   16.00    0.70
   7   8   1    1.50    0.40
  -7   8  -1    1.80    0.40
   7   8   1    2.50    0.40
   8   8   1    7.00    0.40
   8   8   1    6.30    0.40
  -8   8  -1    7.40    0.50
   6   9  -1   21.50    0.80
  -6   9   1   19.60    0.70
   6   9  -1   20.40    0.80
   5   9  -1    6.20    0.60
   5   9  -1    6.60    0.50
  -4   9   1    2.90    0.40
   4   9  -1    2.40    0.50
   4   9  -1    2.60    0.50
   3   9  -1    7.40    0.60
  -3   9   1    8.10    0.50
   3   9  -1    7.30    0.70
  -2   9   1    3.70    0.50
   2   9  -1    2.90    0.50
   2   9  -1    3.20    0.60
   1   9  -1   44.60    1.60
  -1   9   1   42.70    1.40
   0   9  -1   52.19    1.70
  -1   9  -1    6.90    0.60
   1   9   1    6.40    0.80
   2   9   1    0.60    0.30
  -2   9  -1    0.40    0.20
  -3   9  -1    7.90    0.50
   3   9   1    8.20    0.60
   4   9   1    2.60    0.50
  -4   9  -1    3.20    0.40
   4   9   1    3.70    0.40
   5   9   1    0.20    0.40
  -5   9  -1    0.00    0.20
   5   9   1   -0.20    0.30
   6   9   1   -0.30    0.20
  -6   9  -1    0.20    0.20
  -3  10   1    1.10    0.30
  -2  10   1   16.40    0.80
  -1  10  -1   10.10    0.60
  -2  10  -1   37.40    1.20
  -3  10  -1   31.00    1.00
  13   0  -2    0.20    0.30
  12   0  -2   28.40    1.10
  11   0  -2   -0.10    0.30
  10   0  -2   28.80    1.20
   9   0  -2    0.10    0.20
   8   0  -2   61.69    2.00
   8   0  -2   60.49    1.90
   7   0  -2    0.10    0.20
   6   0  -2  146.49    4.20
   6   0  -2  152.58    4.70
  -5   0   2    0.20    0.40
   5   0  -2    0.00    0.30
   5   0  -2   -0.40    0.20
   4   0  -2 1533.25   41.60
  -4   0   2 1577.64   41.30
   3   0  -2   -1.10    0.10
  -3   0   2   -0.90    0.10
  -2   0   2 1330.87   35.00
   2   0  -2 1299.17   35.20
  -1   0   2  -10.00    0.10
   0   0  -2  586.84   15.70
   0   0   2  593.54   15.80
   1   0   2   -1.00    0.10
  -1   0  -2   -1.00    0.10
   2   0   2   43.50    1.50
  -2   0  -2   47.90    1.50
   3   0   2   -0.10    0.20
  -3   0  -2    0.10    0.20
   4   0   2 1802.62   47.30
  -4   0  -2 1922.61   47.80
   4   0   2 1663.33   47.70
   5   0   2    0.20    0.20
   5   0   2    0.10    0.40
   6   0   2  161.68    4.50
   7   0   2    0.20    0.20
   7   0   2    0.10    0.40
   8   0   2    0.30    0.40
   8   0   2    0.00    0.30
   9   0   2    0.10    0.30
   9   0   2    0.10    0.30
  -9   0  -2   -0.60    0.40
  10   0   2  109.79    3.20
  10   0   2  105.59    3.20
  11   0   2    0.50    0.30
  11   0   2    0.30    0.40
  13  -1  -2  137.69    3.90
  13   1  -2  138.99    3.90
  12  -1  -2    0.90    0.30
  12   1  -2    0.70    0.30
  11  -1  -2  240.08    6.70
  11   1  -2  242.68    6.70
  10  -1  -2    0.10    0.30
  10  -1  -2    0.20    0.30
  10   1  -2    0.20    0.50
  10   1  -2   -0.10    0.30
   9  -1  -2   41.30    1.50
   9  -1  -2   39.90    1.50
   9   1  -2   38.90    1.40
   9   1  -2   39.30    1.50
   8  -1  -2   22.40    1.10
   8  -1  -2   23.50    1.00
   8   1  -2   23.60    1.00
   8   1  -2   24.60    1.20
   7  -1  -2    5.80    0.70
   7  -1  -2    8.20    0.50
   7   1  -2    5.80    0.50
   6  -1  -2  544.75   15.00
   6  -1  -2  537.15   14.50
   6   1  -2  551.84   14.50
   5  -1  -2  515.55   13.80
  -5  -1   2  528.25   14.20
   5  -1  -2  515.55   14.10
  -5   1   2  506.55   14.10
   5   1  -2  515.25   13.80
   4  -1  -2   33.50    1.30
  -4  -1   2   31.40    1.30
  -4   1   2   34.20    1.30
  -3  -1   2 2182.88   57.19
   3  -1  -2 2016.80   56.69
  -3   1   2 2190.98   56.89
  -2  -1   2  393.16   10.90
   2  -1  -2  413.46   10.80
  -2   1   2  411.96   10.80
  -1  -1   2 1821.82   48.50
   1  -1  -2 1825.22   48.10
   1   1  -2 1828.12   48.50
  -1   1   2 1784.42   48.10
   0  -1  -2  862.61   22.60
   0  -1   2  838.22   22.80
   0   1  -2  838.22   22.50
  -1  -1  -2   73.49    2.10
   1  -1   2   68.49    2.10
  -1   1  -2   74.59    2.10
  -2  -1  -2   61.59    2.00
   2  -1   2   63.19    2.00
  -2   1  -2   64.09    2.00
  -3  -1  -2 1188.58   30.50
   3  -1   2 1160.48   30.50
  -3   1  -2 1056.89   30.50
   3   1   2 1176.58   30.50
  -4  -1  -2   62.89    2.30
   4  -1   2   59.19    2.20
   4  -1   2   65.39    1.90
  -4   1  -2   62.29    2.40
   4   1   2   63.99    2.20
   4   1   2   62.79    1.90
   5  -1   2  468.75   13.40
   5  -1   2  465.15   12.70
   5   1   2  495.85   12.80
   6  -1   2   83.59    2.40
   6   1   2   79.89    2.50
   6   1   2   80.59    2.40
   7  -1   2    2.60    0.40
   7  -1   2    2.90    0.50
   7   1   2    2.90    0.70
   7   1   2    2.50    0.40
   8  -1   2    2.20    0.50
   8  -1   2    2.30    0.50
   8   1   2    1.80    0.40
   8   1   2    1.80    0.50
   9  -1   2    0.40    0.30
   9  -1   2    1.20    0.50
   9   1   2    1.60    0.40
   9   1   2    0.90    0.30
  10  -1   2    3.50    0.70
  10  -1   2    4.10    0.60
  10   1   2    4.00    0.60
 -10   1  -2    3.70    0.60
  10   1   2    4.60    0.60
  11  -1   2  184.78    5.20
  11   1   2  179.18    5.10
  11   1   2  185.08    5.00
 -11   1  -2  176.78    5.30
  12  -2  -2   97.39    2.90
  12   2  -2   98.19    2.90
  11  -2  -2    4.30    0.50
  11   2  -2    4.10    0.60
  11   2  -2    4.90    0.80
  10  -2  -2   10.10    0.70
  10  -2  -2    9.40    0.70
  10   2  -2   10.00    0.80
  10   2  -2   10.70    0.70
   9  -2  -2   46.30    1.60
   9  -2  -2   46.00    1.60
   9   2  -2   48.80    1.70
   9   2  -2   49.99    1.70
   8  -2  -2   45.90    1.60
   8  -2  -2   45.00    1.60
   8   2  -2   45.30    1.60
   8   2  -2   45.20    1.60
   7  -2  -2    2.00    0.50
   7  -2  -2    1.50    0.40
   7   2  -2    2.20    0.40
   7   2  -2    2.50    0.50
  -6  -2   2   24.50    1.70
   6  -2  -2   24.00    1.70
   6  -2  -2   23.80    0.90
   6   2  -2   23.60    0.90
   5  -2  -2   52.09    1.60
   5  -2  -2   52.49    2.00
  -5  -2   2   49.20    2.20
  -5  -2   2   54.59    2.10
  -5   2   2   50.89    2.20
   5   2  -2   50.09    1.60
   4  -2  -2  490.65   13.40
   4  -2  -2  500.55   13.20
  -4  -2   2  497.95   13.60
  -4  -2   2  468.55   13.50
  -4   2   2  516.75   13.50
  -3  -2   2    7.50    0.60
   3  -2  -2    7.40    0.50
  -3   2   2    6.50    0.50
   2  -2  -2 1308.37   33.20
  -2  -2   2 1208.38   33.10
  -2   2   2 1227.88   33.00
   1  -2  -2  616.64   16.60
  -1  -2   2  613.74   16.70
   1   2  -2  650.43   16.70
  -1   2   2  617.34   16.60
   0  -2   2    2.00    0.30
   0   2   2    1.80    0.30
   0   2  -2    1.90    0.40
   1  -2   2 1388.76   37.40
  -1  -2  -2 1397.16   36.80
  -2  -2  -2  148.19    4.30
  -2  -2  -2  143.49    4.30
   2  -2   2  147.79    4.30
  -2   2  -2  151.48    4.40
  -3  -2  -2   49.10    1.90
   3  -2   2   49.99    1.80
  -3   2  -2   48.90    1.90
   3   2   2   46.30    1.50
   4  -2   2  371.96   10.00
  -4  -2  -2  361.46   10.60
   4  -2   2  364.66   10.50
   4   2   2  379.76   10.00
  -4   2  -2  387.56   11.20
   5  -2   2    1.80    0.70
   5  -2   2    1.80    0.40
   5   2   2    1.70    0.30
   6  -2   2   78.39    2.30
   6   2   2   77.19    2.40
   6   2   2   77.79    2.40
   7  -2   2    7.40    0.60
   7  -2   2    8.30    0.90
   7   2   2    7.90    0.60
   7   2   2    7.10    0.70
   8  -2   2   83.89    2.80
   8  -2   2   81.19    2.50
   8   2   2   81.89    2.60
   8   2   2   81.29    2.50
   9  -2   2   37.80    1.40
   9   2   2   37.90    1.40
   9   2   2   35.40    1.40
  10  -2   2   26.90    1.20
  10   2   2   28.90    1.20
  11  -2   2    0.50    0.40
 -11   2  -2    0.50    0.30
  11   2   2    0.60    0.30
  12   2   2   75.39    2.20
 -13   3   2  105.39    2.90
  12  -3  -2   26.20    1.10
  12   3  -2   26.70    1.10
  11  -3  -2   95.19    2.90
  11   3  -2   94.49    2.90
  11   3  -2   94.69    2.80
  10  -3  -2    2.40    0.50
  10   3  -2    3.00    0.60
  10   3  -2    2.50    0.60
   9  -3  -2    0.80    0.30
   9   3  -2    0.40    0.40
   9   3  -2    0.60    0.40
   8  -3  -2    9.00    0.70
   8   3  -2    9.10    0.70
   8   3  -2   10.20    1.10
   8   3  -2    8.40    0.70
   7  -3  -2    0.50    0.30
   7  -3  -2    0.60    0.30
   7   3  -2    0.10    0.30
   7   3  -2    0.60    0.50
   7   3  -2    0.30    0.40
   6  -3  -2   81.69    2.50
   6  -3  -2   85.89    2.50
   6   3  -2   82.39    2.50
   6   3  -2   80.49    2.50
   6   3  -2   83.19    2.60
  -5  -3   2 1247.78   32.90
   5  -3  -2 1247.38   32.80
   5  -3  -2 1155.28   32.20
   5   3  -2 1226.98   32.20
   4  -3  -2   27.70    1.40
  -4  -3   2   29.00    1.50
  -4  -3   2   30.30    2.00
   4  -3  -2   28.40    1.00
   4   3  -2   28.20    1.00
  -4   3   2   26.90    1.60
   3  -3  -2   12.10    0.60
   3  -3  -2   11.60    0.80
  -3  -3   2   11.70    0.90
  -3   3   2   12.20    1.00
  -2  -3   2   32.80    1.80
   2  -3  -2   35.90    1.30
   2   3  -2   35.80    1.50
  -2   3   2   36.10    1.40
   1  -3  -2   43.20    1.50
  -1  -3   2   43.20    1.60
  -1   3   2   42.90    1.50
   1   3  -2   44.70    1.70
   0  -3  -2   60.59    2.00
   0  -3   2   60.09    2.10
   0   3  -2   58.09    2.10
   0   3   2   60.99    2.00
  -1  -3  -2   12.80    0.80
  -1  -3  -2   12.40    0.60
  -1   3  -2   12.80    0.90
   2  -3   2  468.15   13.10
  -2  -3  -2  478.25   13.10
  -2  -3  -2  496.25   13.10
  -2   3  -2  461.95   13.10
   3  -3   2 1263.37   33.70
  -3  -3  -2 1233.78   33.70
  -3  -3  -2 1270.27   33.60
   4  -3   2  150.38    4.80
  -4  -3  -2  149.99    4.90
   4  -3   2  149.88    4.20
   4   3   2  147.39    4.20
   5  -3   2  247.88    6.60
   5   3   2  230.48    6.60
   5   3   2  247.68    6.60
   5   3   2  237.28    6.60
   6  -3   2  245.68    6.70
   6   3   2  249.18    6.80
   6   3   2  246.08    6.80
  -6   3  -2  231.28    6.70
   6   3   2  254.67    6.80
   7  -3   2  156.38    4.40
   7   3   2  157.98    4.50
   7   3   2  149.79    4.50
   7   3   2  157.88    4.50
   8  -3   2  123.99    3.60
   8   3   2  120.09    3.60
   8   3   2  127.39    3.60
   9  -3   2   14.10    0.90
   9   3   2   15.00    0.80
  10  -3   2   40.30    1.50
  10   3   2   41.20    1.40
 -10   3  -2   40.50    1.40
 -11   3  -2  118.29    3.30
  11   3   2  116.39    3.30
  12   4  -2   73.29    2.10
 -12   4   2   72.39    2.10
  11  -4  -2    8.70    0.70
  11   4  -2    7.90    0.60
  10  -4  -2  241.18    6.70
   9  -4  -2  364.06   10.00
   9  -4  -2  367.76   10.00
   9   4  -2  370.66   10.00
   9   4  -2  377.16   10.00
  -9   4   2  356.76    9.90
   8  -4  -2   49.50    1.70
   8  -4  -2   50.99    1.70
   8   4  -2   50.09    1.70
   8   4  -2   53.29    1.80
   8   4  -2   49.30    1.70
  -8   4   2   49.80    1.70
   7  -4  -2   45.50    1.60
   7  -4  -2   47.20    1.60
   7   4  -2   44.40    1.80
   7   4  -2   48.80    1.60
   7   4  -2   48.90    1.60
   6  -4  -2  142.59    4.10
   6  -4  -2  141.39    4.10
   6   4  -2  143.49    4.20
   6   4  -2  146.19    4.10
   6   4  -2  145.99    4.10
   5  -4  -2   52.39    1.70
   5  -4  -2   50.09    1.70
   5   4  -2   51.79    1.80
   5   4  -2   51.79    1.70
   4  -4  -2  478.75   13.60
   4  -4  -2  497.55   13.00
  -4  -4   2  474.65   13.70
   3  -4  -2  312.67    8.70
  -3  -4   2  290.87    8.80
   3  -4  -2  315.17    8.20
  -3   4   2  297.07    8.80
   2  -4  -2   74.59    2.60
  -2  -4   2   76.79    2.70
   2  -4  -2   75.49    2.20
  -2   4   2   70.79    2.70
  -1  -4   2    1.40    0.50
   1  -4  -2    1.60    0.40
   1  -4  -2    1.80    0.50
  -1   4   2    1.90    0.60
   1   4  -2    3.30    1.10
   0  -4   2  263.57    7.60
   0  -4  -2  266.17    7.50
   0  -4  -2  260.47    7.10
   0   4   2  255.57    7.50
  -1  -4  -2  472.15   13.30
  -1  -4  -2  472.45   12.80
   1  -4   2  495.45   13.40
   2  -4   2   87.29    3.20
  -2  -4  -2   88.39    3.10
  -2  -4  -2   85.59    2.50
  -3  -4  -2   40.60    2.30
   3  -4   2   41.50    2.20
   4  -4   2  384.26   10.30
  -4   4  -2  388.86   10.30
   4   4   2  379.06   10.40
   4   4   2  380.96   10.40
   5  -4   2   22.20    1.00
  -5   4  -2   24.00    1.00
   5   4   2   22.60    1.00
   5   4   2   21.80    1.00
   6  -4   2  215.08    5.80
   6   4   2  200.58    5.90
  -6   4  -2  213.88    5.80
   7  -4   2   72.99    2.30
   7   4   2   70.79    2.30
  -7   4  -2   71.29    2.30
   7   4   2   74.79    2.30
   8  -4   2    1.30    0.50
   8   4   2    1.20    0.40
   8   4   2    0.90    0.30
   9   4   2    4.50    0.90
   9   4   2    4.00    0.50
  10   4   2   29.80    1.30
 -10   4  -2   27.80    1.10
 -11  -4  -2    0.80    0.30
 -11   4  -2    1.30    0.30
  11   4   2    1.70    0.40
 -11  -5   2   39.20    1.50
  11   5  -2   41.80    1.30
  10   5  -2    0.00    0.30
 -10   5   2   -0.10    0.30
  10   5  -2   -1.30    0.60
   9  -5  -2   92.59    2.80
   9   5  -2   90.69    2.80
  -9   5   2   97.89    2.90
   8  -5  -2    7.70    0.70
   8   5  -2    6.60    0.70
   8   5  -2    5.70    0.60
  -8   5   2    6.90    0.60
   7  -5  -2    8.10    0.60
   7  -5  -2    6.40    0.60
   7   5  -2    6.50    0.70
   7   5  -2    7.00    0.70
  -7   5   2    7.00    0.60
   6  -5  -2    3.80    0.60
   6  -5  -2    3.40    0.60
   6   5  -2    3.10    0.60
   5  -5  -2  163.78    4.60
   5  -5  -2  157.58    4.60
   5   5  -2  167.78    4.70
   5   5  -2  162.28    4.70
   4  -5  -2    9.40    0.60
   4  -5  -2    7.70    0.90
  -4  -5   2    9.50    0.70
   4   5  -2    8.20    0.70
   4   5  -2    8.10    0.70
   3  -5  -2   23.20    0.90
  -3  -5   2   25.00    1.00
   3   5  -2   22.90    1.10
   3   5  -2   23.00    1.10
   2  -5  -2   24.40    2.20
   2   5  -2   23.20    1.10
   2   5  -2   23.40    1.10
   1  -5  -2  250.17    6.70
   1  -5  -2  238.48    7.40
   0  -5  -2   27.40    2.00
   0  -5  -2   28.50    1.10
   0   5  -2   32.20    1.50
  -1  -5  -2   44.10    2.50
  -1  -5  -2   42.50    1.40
   1   5   2   42.60    1.50
  -1   5  -2   41.70    1.40
  -2  -5  -2   19.70    0.80
   2   5   2   20.40    1.00
  -2   5  -2   19.70    0.90
   2   5   2   18.80    1.10
  -3  -5  -2  461.95   12.40
  -3   5  -2  463.75   12.30
   3   5   2  456.65   12.40
   3   5   2  454.35   12.40
  -4  -5  -2   27.90    1.10
  -4   5  -2   27.80    1.10
   4   5   2   27.70    1.10
   4   5   2   27.30    1.20
   5   5   2  203.68    5.80
  -5   5  -2  205.68    5.70
   5   5   2  208.18    5.80
   6   5   2    6.30    0.60
  -6   5  -2    5.70    0.60
   6   5   2    5.80    0.60
   7   5   2   37.10    1.40
   7   5   2   35.90    1.40
  -7   5  -2   36.80    1.30
   8   5   2   86.09    2.70
  -8   5  -2   83.29    2.60
   8   5   2   94.59    2.70
  -9  -5  -2   54.29    1.80
   9   5   2   53.49    1.80
  -9   5  -2   56.09    1.90
   9   5   2   55.39    1.80
 -10  -5  -2    0.00    0.30
 -10   5  -2    0.40    0.20
  10   5   2    0.20    0.20
 -11   5  -2    9.30    0.40
  11   5   2    9.20    0.50
  11   6  -2    1.80    0.40
 -11   6   2    1.40    0.30
  10   6  -2   62.29    1.90
  10   6  -2   60.99    1.90
   9  -6  -2    1.50    0.50
  -9   6   2    1.20    0.30
   9   6  -2    0.90    0.30
   9   6  -2    1.10    0.30
   8  -6  -2    6.20    0.70
  -8  -6   2    5.50    0.80
   8   6  -2    6.50    0.70
  -8   6   2    5.80    0.50
   8   6  -2    5.10    0.50
   7  -6  -2  229.08    6.40
  -7  -6   2  238.28    6.50
  -7   6   2  228.68    6.40
   7   6  -2  229.08    6.50
   7   6  -2  232.18    6.50
   6   6  -2  194.28    5.50
  -6   6   2  189.68    5.40
   6   6  -2  198.38    5.50
  -5  -6   2    0.20    0.50
   5  -6  -2    0.30    0.30
   5   6  -2    0.30    0.40
   5   6  -2    0.00    0.30
  -5   6   2    0.20    0.30
   4  -6  -2  427.96   11.70
   4   6  -2  443.76   11.80
   4   6  -2  429.26   11.80
  -4   6   2  437.26   11.70
   3  -6  -2   19.70    0.90
   3   6  -2   20.40    1.00
  -3   6   2   20.30    0.90
   3   6  -2   19.90    1.00
   2  -6  -2   17.00    0.80
   2   6  -2   16.50    1.00
   2   6  -2   18.00    1.00
   2   6  -2   16.70    1.00
  -2   6   2   19.40    0.90
   1  -6  -2  603.14   16.20
  -1   6   2  605.94   16.20
   1   6  -2  605.84   16.20
   1   6  -2  601.24   16.20
   1   6  -2  609.24   16.20
  -1   6   2  605.84   16.20
   0  -6  -2    3.20    0.50
   0   6   2    3.40    0.80
   0   6  -2    3.80    0.80
   0   6  -2    3.10    0.60
   0   6  -2    2.70    0.60
   0   6   2    3.10    0.80
  -1  -6  -2   70.39    2.20
   1   6   2   66.99    2.30
   1   6   2   68.69    2.20
  -1   6  -2   71.59    2.20
  -1   6  -2   69.79    2.30
  -2  -6  -2   69.09    2.20
  -2   6  -2   68.69    2.20
  -2   6  -2   66.99    2.30
   2   6   2   69.79    2.20
   2   6   2   72.19    2.30
  -3  -6  -2   38.60    1.40
   3   6   2   39.20    1.40
  -3   6  -2   38.00    1.50
  -3   6  -2   38.90    1.40
  -4  -6  -2  363.76   10.00
  -4   6  -2  371.66   10.00
  -4   6  -2  367.26    9.90
   4   6   2  364.66   10.00
   4   6   2  368.86   10.00
  -5  -6  -2    0.10    0.50
  -5   6  -2    0.00    0.30
  -5   6  -2    0.20    0.30
   5   6   2    0.30    0.30
   5   6   2    1.00    0.40
  -6  -6  -2   11.40    0.80
  -6   6  -2   12.00    0.70
  -6   6  -2   10.80    0.70
   6   6   2   11.80    0.70
   6   6   2   11.50    0.80
  -7  -6  -2    1.20    0.40
   7   6   2    1.20    0.30
   7   6   2    1.00    0.30
  -7   6  -2    1.00    0.30
  -7   6  -2    0.90    0.30
  -8  -6  -2   15.20    0.80
  -8   6  -2   15.50    0.70
  -8   6  -2   16.00    0.80
   8   6   2   15.30    0.80
   8   6   2   15.40    0.80
  -9  -6  -2   15.80    0.80
   9   6   2   14.60    0.70
  -9   6  -2   15.10    0.70
   9   6   2   14.10    0.70
 -10   6  -2    7.20    0.40
  10   6   2    7.00    0.40
  10   7  -2   28.60    0.90
 -10   7   2   28.80    0.90
   9   7  -2    0.50    0.30
   9   7  -2    0.10    0.20
  -9   7   2   -0.10    0.20
  -9   7   2    0.10    0.20
  -8   7   2   18.70    0.80
  -8   7   2   18.30    0.80
   8   7  -2   16.50    0.80
   8   7  -2   17.70    0.80
   7   7  -2   15.80    0.80
  -7   7   2   18.10    0.80
   7   7  -2   17.00    0.80
   6  -7  -2   19.40    1.10
   6   7  -2   17.70    0.90
  -6   7   2   19.90    0.80
   6   7  -2   15.90    1.00
   5  -7  -2  205.78    5.70
   5   7  -2  208.08    5.80
   5   7  -2  200.38    5.70
  -5   7   2  198.78    5.70
   4  -7  -2   22.90    1.10
  -4   7   2   23.70    1.00
   4   7  -2   24.40    1.10
   4   7  -2   23.00    1.10
   3  -7  -2  352.16    9.60
   3   7  -2  351.16    9.60
  -3   7   2  346.47    9.60
   3   7  -2  356.16    9.60
   2  -7  -2   52.79    1.80
   2   7  -2   52.49    1.80
  -2   7   2   49.90    1.70
   2   7  -2   50.49    1.80
   2   7  -2   52.09    1.80
   1  -7  -2   59.79    2.00
   1   7  -2   58.89    2.00
   1   7  -2   59.69    1.90
   1   7  -2   60.69    2.00
  -1   7   2   57.69    1.90
   0  -7  -2   42.50    1.50
   0   7  -2   42.80    1.50
   0   7  -2   42.30    1.60
   0   7  -2   43.60    1.60
   0   7   2   42.40    1.60
   0   7   2   44.20    1.50
  -1  -7  -2   70.19    2.20
  -1   7  -2   70.19    2.20
   1   7   2   72.59    2.30
  -1   7  -2   68.09    2.30
  -2  -7  -2   20.70    1.00
  -2   7  -2   22.30    0.90
   2   7   2   20.50    1.00
   2   7   2   21.20    1.10
  -3  -7  -2  134.19    3.90
   3   7   2  138.39    4.00
  -3   7  -2  133.99    3.90
   3   7   2  129.69    3.90
  -4  -7  -2    5.10    0.60
  -4   7  -2    5.30    0.70
  -4   7  -2    5.10    0.60
   4   7   2    5.70    0.60
   4   7   2    5.30    0.70
  -5  -7  -2  124.09    3.70
  -5   7  -2  121.69    3.60
   5   7   2  127.39    3.70
   5   7   2  124.39    3.70
  -5   7  -2  130.19    3.60
  -6  -7  -2   10.30    0.70
   6   7   2    9.30    0.70
  -6   7  -2    9.80    0.60
  -6   7  -2    9.80    0.70
   6   7   2   10.50    0.70
  -7  -7  -2    0.80    0.40
   7   7   2    0.30    0.30
  -7   7  -2    0.40    0.20
   7   7   2   -0.10    0.30
  -7   7  -2    0.10    0.20
  -8  -7  -2    4.40    0.60
  -8   7  -2    3.20    0.40
   8   7   2    3.00    0.40
  -8   7  -2    2.60    0.50
   8   7   2    2.80    0.40
   9   7   2   17.30    0.80
  -9   7  -2   18.80    0.70
   9   7   2   18.60    0.70
   8   8  -2   10.70    0.60
   8   8  -2   11.60    0.60
  -8   8   2   11.40    0.50
  -7   8   2   20.20    0.80
   7   8  -2   18.60    0.80
   7   8  -2   20.60    0.80
  -6   8   2    7.20    0.50
   6   8  -2    7.50    0.60
   6   8  -2    7.50    0.60
   5   8  -2   13.70    0.90
  -5   8   2   13.20    0.70
   5   8  -2   13.30    0.80
  -4   8   2  139.29    4.20
   4   8  -2  148.99    4.20
   3   8  -2    0.50    0.30
   3   8  -2    0.80    0.30
  -3   8   2   -0.10    0.20
   2   8  -2   39.60    1.50
  -2   8   2   40.70    1.40
   2   8  -2   40.10    1.50
   2   8  -2   39.80    1.50
   1  -8  -2   61.19    2.10
   1   8  -2   60.09    1.90
   1   8  -2   59.39    2.00
  -1   8   2   59.79    1.90
   1   8  -2   59.39    2.00
   0  -8  -2   10.00    0.90
   0   8   2   11.20    0.80
   0   8  -2   11.80    0.90
   0   8  -2   11.90    1.00
   0   8  -2   12.20    0.70
   0   8   2   11.50    0.90
  -1  -8  -2  160.58    4.50
   1   8   2  159.18    4.50
  -1   8  -2  152.08    4.40
  -2  -8  -2   28.90    1.30
  -2   8  -2   28.30    1.10
   2   8   2   28.90    1.20
  -3  -8  -2   24.00    1.20
   3   8   2   24.00    1.10
   3   8   2   24.10    1.10
  -3   8  -2   24.40    1.00
  -4  -8  -2    3.70    0.80
   4   8   2    2.50    0.50
   4   8   2    3.70    0.70
  -4   8  -2    4.40    0.50
  -5  -8  -2    0.90    0.60
   5   8   2    0.10    0.30
   5   8   2    0.80    0.30
  -5   8  -2    0.30    0.20
  -6   8  -2   22.20    0.80
   6   8   2   22.00    0.90
   6   8   2   21.80    0.90
   7   8   2   34.00    1.20
   7   8   2   36.50    1.20
  -6   9   2   12.40    0.50
   6   9  -2   11.90    0.60
   6   9  -2   11.00    0.60
  -5   9   2   55.69    1.70
   5   9  -2   54.79    1.70
   5   9  -2   54.99    1.70
   4   9  -2    7.10    0.50
  -4   9   2    7.30    0.50
   4   9  -2    6.60    0.60
   3   9  -2  215.38    6.00
  -3   9   2  221.58    6.00
   3   9  -2  219.18    6.00
  -2   9   2   12.80    0.70
   2   9  -2   13.00    0.80
   2   9  -2   13.60    0.80
  -1   9   2    0.00    0.30
   1   9  -2    0.60    0.40
   1   9  -2    0.40    0.30
   0   9  -2    8.80    0.60
   1   9   2    5.70    0.70
  -1   9  -2    5.30    0.50
  -2   9  -2    0.10    0.20
   2   9   2    0.60    0.30
   3   9   2   42.70    1.40
  -3   9  -2   42.80    1.40
  -4   9  -2    3.90    0.40
   4   9   2    4.20    0.40
   5   9   2  130.59    3.60
  -5   9  -2  125.99    3.50
  -1  10  -2    2.50    0.40
  -2  10  -2    7.10    0.40
  13   0  -3   17.10    0.80
  12   0  -3   -0.10    0.30
  11   0  -3   44.20    1.60
  10   0  -3   -0.30    0.20
  10   0  -3    0.50    0.40
   9   0  -3    1.20    0.30
   9   0  -3    1.20    0.50
   8   0  -3    0.20    0.30
   8   0  -3   -0.20    0.40
   7   0  -3  109.49    3.20
   6   0  -3   -0.20    0.20
  -6   0   3    0.20    0.70
   5   0  -3  420.26   11.30
  -5   0   3  424.86   11.60
  -4   0   3   -0.10    0.20
  -3   0   3  917.61   24.50
  -2   0   3   -1.90    0.10
  -2   0   3   -1.80    0.10
   1   0  -3   29.90    0.80
   0   0  -3   -0.10    0.10
   0   0   3   -0.30    0.10
   2   0   3   -0.40    0.20
  -2   0  -3   -0.50    0.20
  -3   0  -3   -0.50    0.30
   3   0   3    0.00    0.20
   4   0   3   -0.30    0.30
  -4   0  -3    0.00    0.50
   4   0   3    0.10    0.20
   5   0   3  672.33   18.80
   5   0   3  689.93   18.10
   6   0   3    0.10    0.20
   6   0   3    0.00    0.30
   7   0   3   30.90    1.20
   7   0   3   29.90    1.10
   8   0   3   -0.10    0.30
   8   0   3   -0.30    0.30
  -8   0  -3    0.70    0.50
   9   0   3  205.28    5.70
   9   0   3  203.18    5.80
  10   0   3   -0.20    0.30
  10   0   3    0.10    0.30
  11   0   3    4.30    0.60
  11   0   3    3.80    0.70
  13  -1  -3   21.50    0.90
  13   1  -3   20.60    0.90
  12  -1  -3   19.10    0.90
  12   1  -3   19.60    0.90
  11  -1  -3    0.90    0.30
  11   1  -3    0.60    0.30
  10  -1  -3   62.19    1.90
  10  -1  -3   59.19    2.10
  10   1  -3   57.19    2.00
   9  -1  -3   46.40    1.60
   9  -1  -3   46.10    1.60
   9   1  -3   48.50    1.60
   8  -1  -3  275.37    7.80
   8  -1  -3  285.77    7.80
   8   1  -3  295.27    7.80
   8   1  -3  285.97    7.90
   7  -1  -3   57.29    2.80
   7  -1  -3   57.89    1.90
   7  -1  -3   57.39    1.80
   7   1  -3   60.19    1.80
   6  -1  -3  610.74   17.10
   6  -1  -3  651.43   17.60
   6   1  -3  680.43   17.10
  -6   1   3  632.44   17.70
  -5  -1   3    1.50    0.50
   5  -1  -3    1.40    0.40
   5  -1  -3    1.10    0.30
   5   1  -3    1.20    0.40
  -5   1   3    1.40    0.50
  -4  -1   3  137.49    4.10
  -4  -1   3  139.99    4.10
   4  -1  -3  139.69    4.00
  -4   1   3  138.79    4.00
   3  -1  -3  519.85   14.10
  -3  -1   3  531.05   14.20
  -3  -1   3  534.65   14.20
  -3   1   3  539.45   14.20
   2  -1  -3   83.89    2.30
  -2  -1   3   83.99    2.40
  -2   1   3   83.89    2.30
   1  -1  -3  113.79    3.20
  -1  -1   3  125.09    3.40
   1   1  -3  124.29    3.40
   0  -1   3 9864.71  261.87
   0   1  -3 9999.00  261.97
   1  -1   3 1989.30   54.09
  -1  -1  -3 2032.60   54.09
  -1   1  -3 2046.40   54.19
  -2  -1  -3  554.14   14.70
   2  -1   3  553.24   14.70
  -2   1  -3  550.54   14.70
   2   1   3  520.75   14.60
   3  -1   3   15.40    1.40
  -3  -1  -3   19.20    1.00
   3   1   3   17.10    0.70
  -3   1  -3   17.20    1.10
   3   1   3   18.40    0.90
  -4  -1  -3  131.79    4.30
   4  -1   3  137.89    3.70
   4  -1   3  135.69    4.20
  -4   1  -3  127.69    4.30
   4   1   3  138.39    4.20
   4   1   3  131.99    3.70
   5  -1   3    8.50    0.50
   5  -1   3    8.70    1.40
   5   1   3    8.30    0.50
   6  -1   3  305.47    8.40
   6  -1   3  311.27    8.40
   6   1   3  312.17    8.40
   6   1   3  308.67    8.40
   7  -1   3    2.40    0.50
   7  -1   3    2.20    0.50
   7   1   3    1.30    0.30
   7   1   3    1.20    0.40
   8  -1   3  242.98    6.90
   8  -1   3  250.67    6.90
   8   1   3  253.97    7.00
   8   1   3  254.07    6.90
   9  -1   3    3.80    0.70
   9  -1   3    3.40    0.60
   9   1   3    3.00    0.50
   9   1   3    2.50    0.50
  -9   1  -3    2.90    0.60
  10  -1   3    3.10    0.60
  10  -1   3    3.70    0.70
 -10   1  -3    2.80    0.60
  10   1   3    2.80    0.60
  10   1   3    3.20    0.50
  11  -1   3    1.60    0.50
  11   1   3    1.40    0.30
  13  -2  -3    1.60    0.40
 -13   2   3    2.20    0.50
  12  -2  -3    4.10    0.50
  12   2  -3    6.30    0.80
  11  -2  -3    1.00    0.30
  11   2  -3    1.80    0.50
  11   2  -3    1.30    0.40
  10  -2  -3    7.90    0.60
  10  -2  -3    8.90    0.70
  10   2  -3    8.40    0.70
  10   2  -3    7.40    0.80
   9  -2  -3  309.57    8.50
   9  -2  -3  321.47    8.80
   9   2  -3  310.47    8.60
   9   2  -3  311.07    8.60
   8  -2  -3    0.10    0.30
   8  -2  -3    0.30    0.30
   8   2  -3    0.10    0.50
   7  -2  -3    2.40    0.40
   7  -2  -3    2.20    0.40
   7  -2  -3    2.00    0.50
   7   2  -3    2.50    0.40
   7   2  -3    3.30    0.60
  -6  -2   3    7.80    1.30
   6  -2  -3    6.20    0.50
   6  -2  -3    7.00    1.40
   6   2  -3    8.40    0.50
  -5  -2   3  120.29    3.80
   5  -2  -3  117.69    3.60
  -5  -2   3  109.19    3.80
   5  -2  -3  117.39    3.30
  -5   2   3  114.29    3.70
   5   2  -3  114.09    3.30
  -4  -2   3   98.19    3.20
   4  -2  -3  100.29    3.00
   4  -2  -3  101.39    2.80
  -4   2   3  100.39    3.10
   3  -2  -3  244.28    6.90
  -3  -2   3  264.07    7.10
  -3   2   3  250.47    6.90
  -2  -2   3  282.47    7.50
   2  -2  -3  280.07    7.30
  -2   2   3  270.37    7.30
   2   2  -3  247.78    7.50
  -1  -2   3    2.60    0.40
   1  -2  -3    2.30    0.30
   1   2  -3    2.30    0.40
  -1   2   3    2.70    0.30
   0  -2  -3    7.50    0.40
   0  -2   3    7.80    0.50
   0   2  -3    6.90    0.60
  -1  -2  -3  124.49    3.60
  -1  -2  -3  128.59    3.60
   1  -2   3  121.39    3.80
  -1   2  -3  130.29    3.80
  -2  -2  -3  141.29    4.00
   2  -2   3  137.79    4.00
  -2  -2  -3  133.49    4.00
  -2   2  -3  129.49    4.10
   2   2   3  129.69    3.70
   3  -2   3   84.99    2.80
  -3  -2  -3   86.59    2.90
   3   2   3   83.09    2.40
  -3   2  -3   82.69    2.90
   4  -2   3   15.00    0.70
   4  -2   3   14.80    1.20
   4   2   3   14.80    0.70
   5  -2   3   81.29    2.30
   5   2   3   77.19    2.30
   5   2   3   74.69    2.40
   6  -2   3   14.30    0.90
   6  -2   3   13.60    0.70
   6   2   3   13.80    0.80
   6   2   3   10.80    1.00
   6   2   3   14.30    0.80
   7  -2   3  190.68    5.40
   7  -2   3  197.58    5.50
   7   2   3  198.08    5.50
   7   2   3  192.08    5.50
   8  -2   3   38.40    1.40
   8  -2   3   36.30    1.50
   8   2   3   38.70    1.40
   9  -2   3  118.99    3.50
   9  -2   3  117.39    3.50
   9   2   3  119.59    3.50
  -9   2  -3  118.89    3.40
   9   2   3  118.89    3.50
  10  -2   3   -0.20    0.40
 -10   2  -3    0.20    0.20
  10   2   3   -0.10    0.30
  11   2   3    0.60    0.30
 -11   2  -3    0.70    0.30
 -13   3   3    2.40    0.40
  12  -3  -3    0.00    0.30
  11  -3  -3    0.40    0.40
  11   3  -3    0.20    0.40
  11   3  -3    0.20    0.40
  10  -3  -3   49.20    1.80
  10  -3  -3   44.00    1.50
  10   3  -3   44.30    1.60
  10   3  -3   44.30    1.60
   9  -3  -3   10.80    0.70
   9   3  -3   11.10    0.80
   8  -3  -3  628.94   16.80
   8  -3  -3  630.24   16.90
   8   3  -3  622.54   16.80
   8   3  -3  624.54   16.90
   8   3  -3  636.84   16.80
   7  -3  -3    3.50    0.50
   7  -3  -3    3.50    0.60
   7   3  -3    3.40    0.60
   7   3  -3    4.80    0.70
   7   3  -3    3.70    0.90
   6  -3  -3   59.39    1.90
   6  -3  -3   63.09    1.90
   6  -3  -3   58.99    3.00
   6  -3  -3   59.29    1.90
   6   3  -3   60.69    2.00
   6   3  -3   58.59    2.00
   6   3  -3   64.79    2.00
   5  -3  -3  197.58    5.80
  -5  -3   3  196.38    6.10
   5  -3  -3  199.18    5.40
   5   3  -3  191.68    5.30
  -5   3   3  184.18    6.10
   4  -3  -3   57.19    2.10
  -4  -3   3   60.09    2.30
  -4  -3   3   52.79    2.30
   4  -3  -3   55.89    1.70
  -4   3   3   60.39    2.30
   4   3  -3   55.69    1.80
   3  -3  -3    0.00    0.20
   3  -3  -3    0.40    0.30
  -3  -3   3    0.60    0.40
  -3   3   3    0.80    0.40
   2  -3  -3  613.64   16.30
   2  -3  -3  615.74   16.10
  -2  -3   3  591.94   16.40
  -2   3   3  608.34   16.30
   2   3  -3  600.44   16.50
   1  -3  -3  157.98    4.50
  -1  -3   3  168.98    4.80
   1  -3  -3  172.18    4.70
  -1   3   3  159.78    4.70
   1   3  -3  161.48    4.80
   0  -3  -3   20.90    1.00
   0  -3  -3   20.50    0.80
   0   3  -3   20.70    1.10
  -1  -3  -3  563.64   15.10
  -1  -3  -3  579.64   15.10
  -1  -3  -3  538.15   14.80
   1  -3   3  532.15   15.10
  -1   3  -3  568.04   15.20
   2  -3   3  106.89    3.30
  -2  -3  -3   91.89    3.30
  -2  -3  -3  107.09    3.20
  -2   3  -3   96.49    3.40
  -3  -3  -3    5.80    1.00
   3  -3   3    6.00    1.00
  -3  -3  -3    3.70    0.90
  -4  -3  -3   61.39    2.80
   4  -3   3   64.19    3.80
   4  -3   3   62.69    1.90
   5  -3   3   70.99    2.30
   5  -3   3   73.29    2.20
   5   3   3   74.39    2.30
   5   3   3   74.39    2.20
   5   3   3   71.29    2.30
  -5   3  -3   69.19    2.30
   6  -3   3   16.40    0.90
   6  -3   3   14.30    1.10
   6   3   3   15.00    0.80
   6   3   3   14.40    0.80
   6   3   3   16.10    0.90
   7  -3   3  201.48    5.70
   7  -3   3  209.38    5.70
   7   3   3  196.08    5.70
   7   3   3  206.08    5.70
   8  -3   3   21.20    1.10
   8   3   3   23.70    1.20
   9  -3   3   51.09    1.80
  -9   3  -3   47.90    1.60
   9   3   3   50.19    1.70
 -10   3  -3    0.10    0.20
  10   3   3    0.10    0.30
  11   3   3    9.90    0.50
 -11   3  -3    9.40    0.50
  12  -4  -3    0.70    0.40
  12   4  -3    1.00    0.40
  11  -4  -3    6.00    0.60
  11   4  -3    5.30    0.60
  10  -4  -3   12.90    0.80
 -10   4   3   14.50    0.90
   9  -4  -3   27.90    1.10
   9  -4  -3   26.50    1.10
   9   4  -3   29.20    1.20
   9   4  -3   28.60    1.30
  -9   4   3   29.00    1.10
   8  -4  -3   86.79    2.70
   8  -4  -3   88.39    2.60
   8   4  -3   85.59    2.70
   8   4  -3   85.79    2.70
   8   4  -3   87.99    2.70
   7  -4  -3   90.99    2.80
   7  -4  -3  103.59    3.00
   7   4  -3   92.99    2.90
   7   4  -3   92.89    3.20
   7   4  -3   92.49    2.80
   6  -4  -3   99.99    3.10
   6  -4  -3  106.99    3.10
   6   4  -3  107.29    3.10
   6   4  -3  110.89    3.20
   6   4  -3  106.79    3.20
   5  -4  -3    2.80    0.60
   5  -4  -3    0.70    1.10
   5  -4  -3    2.50    0.40
   5   4  -3    1.90    0.50
   5   4  -3    2.30    0.40
   4  -4  -3   76.89    2.40
  -4  -4   3   81.09    3.20
   4  -4  -3   79.99    3.00
   4   4  -3   78.49    2.50
   3  -4  -3   26.30    1.50
  -3  -4   3   27.30    1.70
   3  -4  -3   26.10    1.00
  -3   4   3   26.30    1.90
  -2  -4   3    3.80    1.00
   2  -4  -3    3.00    0.90
   2  -4  -3    2.60    0.40
  -2   4   3    3.80    1.10
   1  -4  -3  897.51   24.10
   1  -4  -3  916.41   24.50
  -1  -4   3  946.61   24.70
  -1   4   3  887.21   24.50
   0  -4  -3  333.37    8.60
   0  -4  -3  308.47    9.00
   0  -4   3  319.67    9.20
   1  -4   3    3.30    1.10
  -1  -4  -3    5.20    1.00
  -2  -4  -3   76.99    2.20
  -2  -4  -3   75.09    2.90
   2  -4   3   71.29    2.90
  -3  -4  -3   37.50    2.50
   3   4   3   43.00    1.50
  -3   4  -3   42.40    1.50
   4   4   3   -0.40    0.40
  -4   4  -3    0.00    0.30
   4   4   3    0.50    0.40
   5  -4   3   -0.20    0.90
   5   4   3    0.80    0.30
   5   4   3    0.40    0.30
  -5   4  -3    0.60    0.40
   6   4   3  193.08    5.30
   6   4   3  189.58    5.30
  -6   4  -3  177.78    5.60
   7   4   3  149.88    4.20
  -7   4  -3  141.99    4.10
   7   4   3  142.29    4.20
   8   4   3   23.90    1.10
   8   4   3   23.20    1.00
  -8   4  -3   22.30    1.20
   9   4   3   88.39    2.70
  -9   4  -3   90.59    2.70
 -10  -4  -3    0.30    0.30
 -10   4  -3    0.30    0.20
  10   4   3    0.20    0.20
  11   4   3    0.00    0.20
 -11   4  -3    0.10    0.20
 -12   5   3   35.60    1.10
  11  -5  -3    0.40    0.40
  11   5  -3    0.20    0.30
  10  -5  -3  146.69    4.30
  10   5  -3  160.28    4.30
  10   5  -3  152.48    4.30
 -10   5   3  152.28    4.30
   9  -5  -3   28.20    1.20
  -9   5   3   28.90    1.10
   9   5  -3   27.40    1.10
   9   5  -3   32.80    1.40
   8  -5  -3   47.60    1.60
   8  -5  -3   46.10    1.70
   8   5  -3   46.70    1.60
  -8   5   3   46.20    1.60
   8   5  -3   45.80    1.60
   7  -5  -3   55.39    1.90
   7  -5  -3   58.49    1.90
   7   5  -3   56.49    1.90
   7   5  -3   58.69    1.90
   6  -5  -3   28.20    1.10
   6  -5  -3   29.20    1.20
   6   5  -3   29.70    1.20
   6   5  -3   28.50    1.20
   5  -5  -3    2.70    0.70
   5  -5  -3    0.20    0.30
   5   5  -3    0.00    0.30
   5   5  -3   -0.90    0.30
   4  -5  -3   38.60    1.50
   4  -5  -3   38.40    1.40
   4   5  -3   42.70    1.50
   4   5  -3   42.60    1.50
   3  -5  -3   18.80    0.80
   3  -5  -3   15.70    2.20
   3   5  -3   18.50    1.00
   3   5  -3   17.90    0.90
   2  -5  -3  400.66   11.90
   2  -5  -3  413.76   11.20
   2   5  -3  473.15   11.60
   2   5  -3  394.36   11.30
   2   5  -3  408.86   11.30
   1  -5  -3   26.20    2.10
   1  -5  -3   29.30    1.00
   1   5  -3   27.70    1.20
   1   5  -3   26.40    1.10
   1   5  -3   33.70    1.80
   0  -5  -3   64.19    2.00
   0  -5  -3   64.49    3.00
   0   5  -3   75.19    2.40
   0   5  -3   62.89    2.10
  -1  -5  -3   20.40    2.30
  -1  -5  -3   17.90    0.80
  -1   5  -3   19.00    1.10
  -1   5  -3   19.80    0.90
   1   5   3   18.10    1.00
  -2  -5  -3   31.20    1.10
   2   5   3   29.10    1.30
  -2   5  -3   28.60    1.30
   2   5   3   31.80    1.20
  -2   5  -3   29.70    1.30
  -2   5  -3   32.00    1.20
  -3  -5  -3  106.09    3.20
  -3   5  -3  109.29    3.20
   3   5   3  107.09    3.20
   3   5   3  108.79    3.20
  -4  -5  -3    7.90    0.60
   4   5   3    7.10    0.60
   4   5   3    6.10    0.70
  -4   5  -3    5.30    0.60
  -5  -5  -3    0.40    0.30
   5   5   3    0.50    0.30
  -5   5  -3    0.30    0.30
   5   5   3    0.30    0.30
  -6  -5  -3    1.60    0.50
  -6   5  -3    1.90    0.40
   6   5   3    2.30    0.60
   6   5   3    2.40    0.60
  -7  -5  -3   48.00    1.70
   7   5   3   46.60    1.60
  -7   5  -3   45.80    1.60
   7   5   3   47.20    1.60
  -7   5  -3   47.80    1.60
  -8  -5  -3  122.89    3.70
   8   5   3  130.39    3.70
   9   5   3    0.90    0.30
   9   5   3    1.60    0.40
  -9   5  -3    0.80    0.20
 -10  -5  -3   29.60    1.10
 -10   5  -3   28.10    1.00
  10   5   3   30.40    1.10
  11   6  -3    8.30    0.50
 -11   6   3    8.40    0.40
  10  -6  -3   35.40    1.40
  10   6  -3   35.00    1.20
 -10   6   3   34.80    1.20
   9  -6  -3    6.60    0.70
  -9   6   3    6.40    0.50
   9   6  -3    5.00    0.60
   9   6  -3    6.80    0.60
   8  -6  -3    8.80    0.70
   8   6  -3    7.60    0.60
   8   6  -3    8.10    0.60
  -8   6   3    7.80    0.60
   7  -6  -3   29.80    1.20
   7   6  -3   30.80    1.20
  -7   6   3   31.30    1.40
   7   6  -3   28.80    1.20
   6  -6  -3   21.60    1.40
   6  -6  -3   25.30    1.10
  -6   6   3   25.60    1.00
   6   6  -3   25.10    1.10
   6   6  -3   23.50    1.10
   5  -6  -3    7.50    0.60
   5  -6  -3    6.50    0.80
   5   6  -3    6.20    0.60
   5   6  -3    8.30    0.70
   4  -6  -3   12.20    0.70
   4  -6  -3   13.00    1.00
   4   6  -3   11.90    0.80
   4   6  -3   12.00    0.80
   3  -6  -3    3.60    0.50
   3   6  -3    3.30    0.60
   3   6  -3    3.60    0.60
   3   6  -3    5.40    0.70
   2  -6  -3    3.90    0.50
   2   6  -3    4.20    0.70
  -2   6   3    2.90    0.40
   2   6  -3    4.10    0.60
   2   6  -3    3.90    0.70
   1  -6  -3    2.30    0.50
  -1   6   3    4.20    0.90
  -1   6   3    3.00    0.70
   1   6  -3    2.80    0.50
   1   6  -3    3.00    0.70
   1   6  -3    2.70    0.60
   0  -6  -3    1.80    0.50
   0   6   3    1.80    0.50
   0   6  -3    2.50    0.60
   0   6  -3    1.70    0.40
   0   6  -3    1.80    0.50
   0   6   3    1.60    0.50
  -1  -6  -3  203.28    5.70
   1   6   3  203.98    5.70
  -1   6  -3  201.88    5.70
  -1   6  -3  210.28    5.80
  -2  -6  -3    8.80    0.60
  -2   6  -3    9.80    0.90
   2   6   3    9.10    0.90
  -2   6  -3   10.00    0.90
  -2   6  -3    9.00    0.70
  -3  -6  -3   41.40    1.50
  -3   6  -3   39.20    1.50
  -3   6  -3   40.10    1.40
   3   6   3   42.90    1.60
   3   6   3   42.70    1.50
  -4  -6  -3  123.29    3.70
   4   6   3  124.89    3.70
  -4   6  -3  121.69    3.60
  -4   6  -3  124.19    3.60
   4   6   3  127.99    3.70
  -5  -6  -3    1.20    0.40
  -5   6  -3    1.10    0.30
  -5   6  -3    2.00    0.50
   5   6   3    2.10    0.50
   5   6   3    1.30    0.40
  -6  -6  -3   13.40    0.80
   6   6   3   14.40    0.80
  -6   6  -3   14.20    0.80
  -6   6  -3   13.10    0.70
   6   6   3   14.70    0.80
  -7  -6  -3   64.99    2.10
   7   6   3   64.99    2.10
   7   6   3   63.69    2.10
  -7   6  -3   66.19    2.00
  -7   6  -3   66.29    2.00
  -8  -6  -3   76.19    2.50
  -8   6  -3   81.99    2.30
   8   6   3   79.19    2.40
   8   6   3   77.59    2.40
  -9  -6  -3    1.10    0.30
   9   6   3    2.10    0.40
   9   6   3    1.50    0.30
  -9   6  -3    1.80    0.30
  10   7  -3   30.30    1.00
 -10   7   3   29.90    1.00
 -10   7   3   29.70    1.00
  -9   7   3   31.20    1.00
  -9   7   3   30.90    1.00
   9   7  -3   32.40    1.10
   9   7  -3   30.70    1.10
   8  -7  -3  175.48    4.90
   8   7  -3  172.08    4.80
   8   7  -3  167.98    4.80
   7  -7  -3   13.40    0.90
  -7   7   3   13.00    0.70
   7   7  -3   14.40    0.80
   7   7  -3   14.10    0.80
   6  -7  -3   67.29    2.10
   6   7  -3   65.69    2.10
  -6   7   3   62.59    2.00
   6   7  -3   63.29    2.20
   5  -7  -3    2.20    0.50
   5   7  -3    2.20    0.50
   5   7  -3    2.00    0.60
  -5   7   3    1.80    0.50
   4  -7  -3   13.00    0.80
  -4   7   3   13.00    0.70
   4   7  -3   13.50    0.80
   4   7  -3   13.40    0.80
   3  -7  -3    1.50    0.50
  -3   7   3    0.80    0.30
   3   7  -3    1.80    0.50
   3   7  -3    1.10    0.30
   2  -7  -3   65.19    2.10
  -2   7   3   65.29    2.10
   2   7  -3   67.09    2.10
   2   7  -3   67.59    2.20
   2   7  -3   65.99    2.10
   1  -7  -3  161.48    4.80
   1   7  -3  171.98    4.80
   1   7  -3  172.68    4.90
  -1   7   3  176.78    4.80
   1   7  -3  169.78    4.90
  -1   7   3  166.08    4.90
   0  -7  -3    3.60    0.60
   0   7  -3    3.10    0.50
   0   7   3    3.00    0.70
   0   7  -3    3.10    0.70
   0   7  -3    3.70    0.60
   0   7   3    3.10    0.50
  -1  -7  -3    2.60    0.50
   1   7   3    1.70    0.40
  -1   7  -3    2.80    0.50
  -1   7  -3    2.10    0.50
  -2  -7  -3   22.30    1.00
   2   7   3   21.50    1.00
  -2   7  -3   22.40    1.40
   2   7   3   24.60    1.20
  -2   7  -3   22.10    1.20
  -3  -7  -3   38.70    1.40
   3   7   3   38.70    1.40
   3   7   3   40.30    1.50
  -3   7  -3   37.30    1.70
  -3   7  -3   36.10    1.40
  -4  -7  -3   19.90    0.90
   4   7   3   17.90    0.90
  -4   7  -3   18.10    0.90
   4   7   3   18.30    0.90
  -4   7  -3   17.90    0.80
  -5  -7  -3   30.90    1.20
   5   7   3   31.40    1.20
  -5   7  -3   32.90    1.20
   5   7   3   31.60    1.20
  -5   7  -3   32.00    1.30
  -6  -7  -3    9.20    0.70
  -6   7  -3    9.10    0.60
   6   7   3    9.10    0.70
  -6   7  -3    9.20    0.60
   6   7   3    9.00    0.60
  -7  -7  -3   44.50    1.50
   7   7   3   44.60    1.50
  -7   7  -3   45.20    1.40
   7   7   3   43.40    1.50
  -7   7  -3   44.80    1.40
   8   7   3   62.69    1.90
  -8   7  -3   67.59    2.00
   8   7   3   62.29    1.90
  -8   7  -3   61.79    1.90
   8   8  -3    0.20    0.20
  -8   8   3    0.00    0.20
   8   8  -3    0.20    0.20
  -7   8   3   12.50    0.60
   7   8  -3   12.60    0.60
   7   8  -3   12.50    0.60
   6   8  -3   12.60    0.70
   6   8  -3   11.50    0.70
  -6   8   3   12.00    0.60
   5   8  -3   46.90    1.60
  -5   8   3   46.60    1.50
   5   8  -3   46.80    1.60
   4  -8  -3    3.40    0.80
   4   8  -3    2.00    0.50
   3  -8  -3   90.49    2.80
  -3   8   3   89.29    2.70
   3   8  -3   88.49    2.70
   3   8  -3   88.19    2.70
   2  -8  -3   46.00    1.60
   2   8  -3   46.10    1.60
   2   8  -3   46.00    1.60
   2   8  -3   45.20    1.60
  -2   8   3   43.60    1.50
   1  -8  -3   12.50    0.90
   1   8  -3   11.40    0.80
   1   8  -3   12.50    0.70
  -1   8   3   12.90    0.80
   1   8  -3   11.40    0.90
   0  -8  -3   45.30    1.60
   0   8   3   43.70    1.60
   0   8  -3   43.40    1.50
   0   8  -3   42.40    1.50
   0   8  -3   43.40    1.70
  -1  -8  -3   75.79    2.40
  -1   8  -3   74.09    2.40
   1   8   3   75.79    2.40
  -1   8  -3   75.69    2.30
  -2  -8  -3    0.40    0.40
  -2   8  -3    0.40    0.20
   2   8   3    0.20    0.30
  -3  -8  -3    3.60    0.70
  -3   8  -3    4.20    0.60
   3   8   3    5.10    0.60
   3   8   3    4.60    0.90
  -4  -8  -3   79.19    2.40
   4   8   3   76.69    2.40
   4   8   3   80.09    2.50
  -4   8  -3   76.59    2.30
  -5  -8  -3   46.20    1.60
  -5   8  -3   44.10    1.50
   5   8   3   45.80    1.50
   5   8   3   46.10    1.50
   6   8   3    0.10    0.30
  -6   8  -3    0.00    0.20
   6   8   3    0.20    0.20
   7   8   3    2.10    0.30
   7   8   3    1.70    0.30
  -7   8  -3    2.00    0.40
  -6   9   3   20.80    0.70
   6   9  -3   21.20    0.80
   6   9  -3   18.50    0.80
  -5   9   3   13.90    0.60
   5   9  -3   14.90    0.70
   5   9  -3   13.40    0.70
   4   9  -3   17.90    0.80
  -4   9   3   17.80    0.70
   4   9  -3   17.60    0.80
   3   9  -3   71.39    2.20
   3   9  -3   73.69    2.20
  -3   9   3   74.69    2.20
   2   9  -3    2.80    0.60
  -2   9   3    3.00    0.50
   2   9  -3    2.50    0.40
   1   9  -3   -0.30    0.50
   1   9  -3    1.10    0.40
   1   9  -3    1.40    0.30
   0   9  -3   73.99    2.20
   1   9   3    1.30    0.40
  -1   9  -3    0.80    0.30
   2   9   3    0.40    0.30
  -2   9  -3    0.70    0.20
  -3   9  -3   19.10    0.80
   3   9   3   19.80    0.80
  -4   9  -3   33.10    1.10
   4   9   3   34.30    1.10
   5   9   3    1.20    0.30
  -5   9  -3    1.00    0.20
  -1  10  -3   24.60    0.80
  -2  10  -3    2.60    0.30
  13   0  -4    0.20    0.30
  12   0  -4    0.90    0.30
  11   0  -4    0.30    0.30
  11   0  -4    0.10    0.40
  10   0  -4   89.19    2.70
  10   0  -4   86.79    2.70
   9   0  -4   -0.30    0.30
   9   0  -4    0.00    0.50
   8   0  -4 1543.75   41.60
   8   0  -4 1606.54   41.60
   7   0  -4   -0.10    0.20
  -6   0   4  686.83   19.40
   6   0  -4  733.03   18.90
  -5   0   4    0.00    0.30
   5   0  -4   -0.10    0.20
  -4   0   4  294.97    8.10
  -3   0   4    0.10    0.10
  -3   0   4    0.00    0.10
  -2   0   4 6729.03  177.08
   1   0  -4    0.00    0.10
  -1   0   4    0.10    0.10
   0   0   4  667.43   18.30
   0   0  -4  708.03   18.20
  -1   0  -4   -0.20    0.20
   1   0   4   -0.30    0.10
  -2   0  -4  681.93   18.40
   2   0   4  688.83   18.40
  -3   0  -4    0.30    0.50
   3   0   4    0.20    0.30
   3   0   4    0.10    0.30
   4   0   4  354.66    9.30
   4   0   4  334.07    9.80
   5   0   4    0.30    0.40
   5   0   4    0.00    0.20
   5   0   4   -0.90    1.10
   6   0   4    7.90    0.60
  -6   0  -4    8.30    0.90
   6   0   4    8.30    0.70
   7   0   4    0.60    0.40
   7   0   4    0.10    0.30
  -7   0  -4   -0.70    0.50
   8   0   4  565.44   14.80
  -8   0  -4  530.85   14.70
   8   0   4  550.74   14.90
   9   0   4    0.20    0.30
   9   0   4    0.00    0.30
  10   0   4    0.40    0.30
  10   0   4    0.90    0.40
  11   0   4   -0.10    0.40
  13  -1  -4   10.40    0.60
  13   1  -4   10.50    0.70
  12  -1  -4    0.50    0.30
  12   1  -4    0.80    0.30
  11  -1  -4  119.69    3.80
  11  -1  -4  135.49    3.70
  11   1  -4  130.39    3.80
  10  -1  -4   11.60    0.80
  10  -1  -4   12.30    0.80
  10   1  -4   12.00    0.70
   9  -1  -4  154.08    4.40
   9  -1  -4  158.68    4.50
   9   1  -4  152.38    4.40
   8  -1  -4   85.19    2.50
   8  -1  -4   80.69    2.60
   8   1  -4   87.29    2.60
   7  -1  -4  495.95   13.30
  -7  -1   4  497.15   14.10
   7  -1  -4  477.65   13.30
   7   1  -4  516.45   13.30
  -6  -1   4   93.79    3.20
   6  -1  -4   92.69    3.10
  -6  -1   4   90.19    3.30
   6  -1  -4   87.49    2.60
  -6   1   4   86.19    3.30
   6   1  -4   88.29    2.60
   5  -1  -4   31.40    1.30
  -5  -1   4   29.60    1.40
   5  -1  -4   30.50    1.00
  -5  -1   4   30.80    1.50
  -5   1   4   30.50    1.40
   5   1  -4   30.60    1.00
  -4  -1   4    8.80    0.60
  -4  -1   4    9.00    0.70
   4  -1  -4    8.20    0.50
   4  -1  -4    8.40    0.50
  -4   1   4    9.00    0.60
  -3  -1   4  495.95   13.60
   3  -1  -4  502.25   13.40
  -3  -1   4  512.35   13.60
  -3   1   4  512.75   13.40
  -2  -1   4    8.90    0.50
  -1  -1   4 1156.18   31.60
   1   1  -4 1230.28   31.60
   0  -1   4  559.64   14.80
   0  -1  -4  560.54   14.70
   0   1  -4  540.55   14.80
   1  -1   4  652.13   17.30
  -1  -1  -4  648.84   17.20
  -1   1  -4  640.14   17.30
  -2  -1  -4  318.37    8.80
   2  -1   4  309.67    8.90
   2   1   4  316.57    8.80
  -2   1  -4  341.77    9.00
  -3  -1  -4  122.59    3.80
   3  -1   4  116.69    3.70
  -3   1  -4  111.69    3.80
   3   1   4  121.39    3.70
   3   1   4  118.29    3.30
   4  -1   4   86.49    3.10
   4  -1   4   86.39    2.50
   4   1   4   86.39    2.50
   5  -1   4   56.09    1.70
   5  -1   4   52.59    1.80
   5   1   4   55.89    1.70
   5   1   4   53.29    1.80
   6  -1   4    0.50    0.30
   6  -1   4    0.30    0.30
   6   1   4    0.40    0.30
   6   1   4    0.20    0.40
   7  -1   4   46.60    1.60
   7  -1   4   47.00    1.60
   7   1   4   47.30    1.60
   7   1   4   46.20    1.60
   8  -1   4    6.70    0.60
   8   1   4    5.90    0.90
   8   1   4    6.90    0.70
  -8   1  -4    5.40    0.70
   9  -1   4  319.77    8.70
   9  -1   4  316.67    8.60
   9   1   4  319.57    8.70
   9   1   4  312.37    8.60
  -9   1  -4  312.27    8.60
  10  -1   4    4.80    0.70
  10  -1   4    5.40    0.60
 -10   1  -4    3.80    0.70
  10   1   4    5.30    0.50
  11   1   4   29.80    1.00
  13  -2  -4    1.80    0.50
  12  -2  -4    3.30    0.50
  12   2  -4    2.00    0.60
  11  -2  -4    6.70    0.60
  11  -2  -4    8.00    0.60
  11   2  -4    7.60    0.70
  10  -2  -4  180.88    5.30
  10  -2  -4  192.48    5.20
  10   2  -4  185.08    5.30
  10   2  -4  188.38    5.30
   9  -2  -4  116.29    3.40
   9  -2  -4  113.39    3.40
   9   2  -4  116.59    3.50
   9   2  -4  118.59    3.40
   8  -2  -4  382.76   10.30
   8  -2  -4  391.36   10.30
   8  -2  -4  380.56   10.40
   8   2  -4  389.86   10.40
   8   2  -4  363.96   10.30
   7  -2  -4   76.59    2.40
   7  -2  -4   78.29    2.40
   7  -2  -4   77.79    3.90
   7  -2  -4   76.39    2.40
   7   2  -4   80.29    2.40
   7   2  -4   79.39    2.50
   6  -2  -4   91.89    3.30
   6  -2  -4   92.19    2.70
  -6  -2   4   97.09    3.50
  -6   2   4   88.59    3.60
   6   2  -4   92.59    2.70
  -5  -2   4   10.80    1.30
  -5  -2   4   12.00    1.10
   5  -2  -4   12.80    0.90
   5  -2  -4   10.90    0.50
  -5   2   4   10.20    1.10
   5   2  -4   10.20    0.60
   4  -2  -4   54.39    1.70
  -4  -2   4   56.19    2.10
   4  -2  -4   52.69    1.80
  -4   2   4   60.49    1.90
  -3  -2   4   40.50    1.50
   3  -2  -4   41.00    1.30
   3  -2  -4   40.90    1.30
  -3   2   4   41.40    1.30
   2  -2  -4   71.79    2.00
  -2  -2   4   67.79    2.20
  -2   2   4   68.99    2.00
   2   2  -4   70.19    2.20
   1  -2  -4  627.14   17.10
  -1  -2   4  668.23   17.40
   1   2  -4  647.94   17.40
   0  -2   4 2233.88   59.99
   0  -2  -4 2250.67   59.69
   0  -2  -4 2299.77   59.79
   0   2  -4 2199.88   59.89
   1  -2   4   35.60    1.40
  -1  -2  -4   35.80    1.30
  -1  -2  -4   38.50    1.40
  -2  -2  -4   19.40    1.10
   2  -2   4   19.70    1.10
  -2  -2  -4   19.10    1.00
  -2   2  -4   20.10    1.20
   3  -2   4    2.40    0.80
  -3  -2  -4    3.90    1.20
   3   2   4    4.80    0.40
   4  -2   4   -0.30    0.60
   4  -2   4    1.10    0.40
   4   2   4    0.20    0.20
   5  -2   4   28.50    1.30
   5  -2   4   30.80    1.20
   5   2   4   31.30    1.30
   5   2   4   30.60    1.20
   5   2   4   32.20    1.10
   6  -2   4  192.88    5.30
   6  -2   4  194.98    5.30
   6   2   4  181.58    5.30
   6   2   4  187.08    5.30
   6   2   4  188.88    5.30
   7  -2   4   62.39    2.00
   7  -2   4   62.99    2.00
   7   2   4   61.69    2.00
   7   2   4   60.29    2.00
   7   2   4   62.09    2.50
   8  -2   4   62.69    2.00
   8  -2   4   61.69    2.00
  -8   2  -4   62.19    2.00
   8   2   4   59.09    2.00
   8   2   4   61.29    2.00
   9  -2   4   49.80    1.70
  -9   2  -4   47.40    1.60
   9   2   4   49.00    1.60
  10   2   4    2.80    0.40
 -10   2  -4    3.70    0.50
  11   2   4   52.59    1.60
 -11   2  -4   51.29    1.80
  12  -3  -4    0.90    0.30
  11  -3  -4   64.49    2.00
  11  -3  -4   64.09    2.10
  11   3  -4   65.29    2.10
  11   3  -4   66.99    2.10
  10  -3  -4  223.68    6.40
  10  -3  -4  238.08    6.50
  10   3  -4  236.58    6.50
  10   3  -4  233.98    6.50
   9  -3  -4  195.38    5.60
   9  -3  -4  176.38    5.10
   9   3  -4  175.28    5.20
   9   3  -4  180.08    5.10
   8  -3  -4   54.59    1.80
   8  -3  -4   53.59    1.80
   8   3  -4   56.69    1.80
   8   3  -4   53.59    1.90
   7  -3  -4    3.40    0.60
   7  -3  -4    3.10    0.40
   7  -3  -4    2.70    0.60
   7   3  -4    3.40    0.70
   7   3  -4    3.00    0.50
   7   3  -4    2.80    0.60
   6  -3  -4   11.20    0.80
   6  -3  -4   12.80    0.80
   6  -3  -4    9.30    2.80
   6  -3  -4   13.40    0.60
   6   3  -4   12.70    0.90
   6   3  -4   12.90    1.00
   6   3  -4   13.00    0.80
  -5  -3   4   37.60    2.10
   5  -3  -4   39.40    1.80
   5  -3  -4   38.60    1.30
   5   3  -4   37.00    1.30
  -5   3   4   34.60    2.20
  -4  -3   4  398.76   11.40
   4  -3  -4  420.86   10.90
   4  -3  -4  398.56   11.10
  -4   3   4  400.16   11.20
   3  -3  -4    1.00    0.20
  -3  -3   4   -0.30    0.40
   3  -3  -4    0.20    0.30
  -3   3   4   -0.10    0.30
   2  -3  -4   61.09    1.90
  -2  -3   4   58.29    2.10
   2  -3  -4   58.29    1.80
   2   3  -4   61.19    2.20
  -2   3   4   61.69    2.00
   1  -3  -4  962.50   25.70
  -1  -3   4  951.50   25.90
   1   3  -4  984.30   25.90
   0  -3   4  279.07    8.20
   0  -3  -4  278.27    7.80
   0  -3  -4  308.87    8.00
   0   3  -4  290.77    8.20
  -1  -3  -4 1669.93   44.40
   1  -3   4 1723.13   44.90
  -1  -3  -4 1714.23   44.70
  -1  -3  -4 1778.22   44.80
  -1   3  -4 1545.05   44.90
  -2  -3  -4   62.79    2.30
   2  -3   4   65.49    2.40
  -2  -3  -4   57.79    2.40
  -3  -3  -4  272.57    8.00
   3  -3   4  272.87    8.10
   4   3   4   19.30    1.00
   4   3   4   20.20    1.00
   5  -3   4    1.80    0.50
  -5   3  -4    2.40    0.50
   5   3   4    2.00    0.40
   5   3   4    1.90    0.40
   6  -3   4   70.99    2.30
   6  -3   4   70.29    2.20
   6   3   4   67.09    2.30
   6   3   4   70.49    2.20
   7  -3   4  580.44   15.80
   7  -3   4  589.04   15.80
   7   3   4  582.94   15.80
   7   3   4  595.04   15.80
  -7   3  -4  591.34   15.70
   8  -3   4    0.90    0.50
   8   3   4    0.60    0.40
  -8   3  -4    0.00    0.20
   8   3   4    0.40    0.30
   9   3   4   94.09    3.00
  -9   3  -4  102.39    2.90
 -10   3  -4    9.10    0.50
  10   3   4    8.80    0.60
  11   3   4   49.00    1.50
 -11   3  -4   47.00    1.40
  12  -4  -4   -0.20    0.30
  11  -4  -4    0.60    0.40
  11   4  -4    0.50    0.30
  10  -4  -4   44.20    1.60
  10  -4  -4   44.10    1.50
  10   4  -4   46.50    1.70
   9  -4  -4    5.40    0.60
   9  -4  -4    5.70    0.60
   9   4  -4    6.20    0.60
   9   4  -4    6.30    0.80
   8  -4  -4  319.87    8.80
   8  -4  -4  315.97    8.70
   8   4  -4  317.67    8.80
   8   4  -4  321.77    8.80
   8   4  -4  324.37    8.80
   7  -4  -4    8.30    0.70
   7  -4  -4    8.90    0.60
   7   4  -4    8.00    1.00
   7   4  -4    9.10    0.80
   7   4  -4    9.80    0.80
   6  -4  -4    2.30    0.40
   6  -4  -4    2.50    0.40
   6   4  -4    2.90    0.50
   6   4  -4    1.90    0.40
   6   4  -4    1.90    0.40
   5  -4  -4   54.89    1.80
   5  -4  -4   57.69    1.80
   5  -4  -4   57.99    1.90
   5   4  -4   56.59    1.90
   5   4  -4   56.59    1.90
  -4  -4   4  103.29    4.80
   4  -4  -4   94.89    2.70
   4  -4  -4   92.69    3.40
   4  -4  -4   85.79    2.70
   4   4  -4   90.79    2.80
   4   4  -4   92.59    2.80
   3  -4  -4   64.29    2.40
   3  -4  -4   64.19    1.90
  -3  -4   4   56.19    2.60
  -3   4   4   59.69    2.50
   2  -4  -4  177.48    5.40
  -2  -4   4  172.88    5.40
   2  -4  -4  175.48    4.80
  -2   4   4  165.48    5.20
   1  -4  -4    4.20    0.40
  -1  -4   4    4.70    1.00
   1  -4  -4    5.10    0.90
   0  -4  -4   91.49    3.10
   0  -4   4   94.89    3.40
   0  -4  -4   94.49    2.70
  -1  -4  -4   92.09    3.60
  -1  -4  -4  100.99    2.90
  -1  -4  -4  101.29    3.40
   1  -4   4  107.89    3.70
  -2  -4  -4   15.80    0.70
  -2  -4  -4   16.50    1.70
   2   4   4   13.40    0.90
  -2   4  -4   15.80    0.80
   3   4   4   61.49    2.10
  -3   4  -4   65.79    2.00
   3   4   4   66.89    2.10
  -4   4  -4   35.70    1.30
   4   4   4   36.10    1.30
   4   4   4   35.20    1.30
   5  -4   4  160.08    4.60
  -5   4  -4  161.68    4.50
   6  -4   4   14.20    1.00
  -6   4  -4   15.30    0.80
   6   4   4   15.40    0.80
  -6   4  -4   14.40    0.90
   6   4   4   15.40    0.90
   7   4   4    5.40    0.70
   7   4   4    5.50    0.80
  -7   4  -4    5.70    0.70
   8   4   4   67.39    2.20
  -8   4  -4   68.29    2.10
  -9  -4  -4    0.90    0.30
   9   4   4    1.10    0.40
  -9   4  -4    1.00    0.20
 -10  -4  -4   15.40    0.70
 -10   4  -4   15.00    0.60
  10   4   4   15.20    0.70
  11  -5  -4   -0.20    0.40
  11   5  -4   -0.10    0.30
  10  -5  -4    5.50    0.60
 -10   5   4    5.30    0.60
  10   5  -4    5.80    0.80
  10   5  -4    4.60    0.60
   9  -5  -4    8.40    0.60
   9  -5  -4    8.80    0.60
   9   5  -4    9.40    0.70
  -9   5   4    9.50    0.60
   9   5  -4    8.80    0.70
   8  -5  -4    4.80    0.50
   8  -5  -4    5.30    0.60
   8   5  -4    5.10    0.60
   8   5  -4    4.50    0.70
   7  -5  -4   73.39    2.20
   7  -5  -4   70.89    2.30
   7   5  -4   69.29    2.30
   7   5  -4   71.79    2.30
   6  -5  -4   -0.20    0.30
   6  -5  -4   -0.10    0.20
   6   5  -4   -0.20    0.30
   6   5  -4    0.20    0.30
   5  -5  -4  158.68    4.50
   5  -5  -4  158.68    4.60
   5   5  -4  161.48    4.60
   5   5  -4  164.08    4.60
   4  -5  -4    0.50    0.30
   4  -5  -4    0.60    0.50
   4   5  -4    0.40    0.30
   4   5  -4    1.20    0.40
   3  -5  -4   26.20    1.00
   3   5  -4   25.90    1.20
   3   5  -4   27.60    1.10
   3   5  -4   28.00    1.10
   2  -5  -4   27.30    1.00
   2   5  -4   28.30    1.10
   2   5  -4   27.90    1.20
   2   5  -4   28.50    1.20
   1  -5  -4  364.36    9.50
   1   5  -4  341.97    9.60
   1   5  -4  346.27    9.50
   1   5  -4  355.26    9.60
   0  -5  -4    6.60    2.00
   0  -5  -4    6.80    0.50
   0   5  -4    6.70    0.60
   0   5  -4    9.00    0.80
   0   5   4    5.30    0.80
  -1  -5  -4  131.19    3.70
  -1   5  -4  126.29    3.60
  -1   5  -4  127.89    3.70
   1   5   4  126.89    3.70
  -1   5  -4  121.69    3.70
  -2  -5  -4   94.59    2.80
  -2   5  -4   94.09    2.80
   2   5   4   93.79    2.90
  -2   5  -4   97.19    2.90
   2   5   4   98.29    2.90
  -2   5  -4   95.69    2.80
  -3  -5  -4  153.88    4.60
   3   5   4  165.08    4.60
   3   5   4  159.38    4.60
  -3   5  -4  169.18    4.60
  -3   5  -4  166.08    4.60
  -4  -5  -4   84.79    2.70
   4   5   4   90.59    2.70
   4   5   4   87.69    2.70
  -4   5  -4   90.89    2.70
  -4   5  -4   86.49    2.60
  -5  -5  -4    1.20    0.30
   5  -5   4    2.80    0.60
   5   5   4    1.50    0.40
  -5   5  -4    1.50    0.30
  -5   5  -4    1.30    0.30
   5   5   4    2.40    0.50
  -6  -5  -4   14.30    0.80
  -6   5  -4   15.00    1.10
  -6   5  -4   14.70    0.80
   6   5   4   15.00    0.80
   6   5   4   15.00    0.80
  -7  -5  -4  156.98    4.50
  -7   5  -4  151.78    4.40
  -7   5  -4  157.88    4.30
   7   5   4  151.28    4.40
   7   5   4  150.98    4.40
  -8  -5  -4    6.00    0.50
  -8   5  -4    5.20    0.50
   8   5   4    5.10    0.60
   8   5   4    5.70    0.50
  -9  -5  -4  107.59    3.00
  -9   5  -4  104.79    3.00
   9   5   4   93.59    3.10
   9   5   4  106.89    3.00
 -10   5  -4   11.40    0.50
  10   5   4   12.50    0.50
  11   6  -4   26.30    0.90
  10  -6  -4   48.40    1.60
 -10   6   4   49.90    1.50
  10   6  -4   50.49    1.60
  10   6  -4   49.30    1.60
   9  -6  -4   11.90    0.70
  -9   6   4   11.90    0.60
   9   6  -4   12.50    0.70
   9   6  -4   12.10    0.70
   8  -6  -4   92.39    2.80
  -8   6   4   93.09    2.70
   8   6  -4   89.89    2.80
   8   6  -4   93.49    2.80
   7  -6  -4   82.89    2.50
   7  -6  -4   78.09    2.50
  -7   6   4   82.29    2.50
   7   6  -4   82.99    2.60
   7   6  -4   81.79    2.60
   6  -6  -4   34.50    1.30
   6  -6  -4   35.60    1.30
   6   6  -4   34.60    1.40
   6   6  -4   34.80    1.30
   5  -6  -4    0.40    0.30
   5  -6  -4    0.90    0.40
   5   6  -4   -0.10    0.30
   5   6  -4    0.20    0.30
   4  -6  -4    2.00    0.40
   4   6  -4    1.30    0.30
   4   6  -4    3.60    0.60
   3  -6  -4   42.20    1.40
   3   6  -4   40.80    1.50
   3   6  -4   41.70    1.50
   3   6  -4   34.30    1.60
   2  -6  -4  101.29    3.10
   2   6  -4  107.19    3.20
   2   6  -4  107.59    3.20
   2   6  -4  104.89    3.10
   1  -6  -4    0.40    0.30
   1   6  -4    0.20    0.30
  -1   6   4    0.30    0.50
   1   6  -4    0.20    0.40
   1   6  -4    0.20    0.40
  -1   6   4    0.00    0.40
   0  -6  -4  292.67    7.90
   0   6   4  286.17    7.90
   0   6  -4  292.07    8.00
   0   6  -4  285.27    7.90
   0   6  -4  288.87    8.00
  -1  -6  -4   73.29    2.40
  -1   6  -4   77.69    2.40
   1   6   4   77.89    2.40
  -1   6  -4   78.39    2.40
  -2  -6  -4    0.90    0.30
  -2   6  -4   -0.50    0.30
   2   6   4    0.50    0.30
   2   6   4    0.10    0.50
  -2   6  -4    0.30    0.60
  -3  -6  -4    9.10    0.60
  -3   6  -4    9.00    0.70
   3   6   4   10.40    0.70
   3   6   4   10.10    0.80
  -3   6  -4    9.50    0.80
  -4  -6  -4   82.99    2.60
   4   6   4   81.99    2.50
  -4   6  -4   78.69    2.50
  -4   6  -4   82.69    2.50
   4   6   4   79.49    2.50
  -5  -6  -4    2.40    0.50
   5   6   4    2.40    0.50
  -5   6  -4    3.10    0.50
  -5   6  -4    2.20    0.50
   5   6   4    2.30    0.60
  -6  -6  -4   16.90    0.90
   6   6   4   16.00    0.80
  -6   6  -4   16.50    0.80
   6   6   4   15.90    0.80
  -6   6  -4   16.00    0.80
  -7  -6  -4   21.30    0.90
  -7   6  -4   21.40    0.90
  -7   6  -4   21.50    0.90
   7   6   4   20.20    0.90
   7   6   4   21.50    0.90
  -8  -6  -4   23.50    1.00
   8   6   4   24.50    0.90
   8   6   4   22.90    0.90
  -8   6  -4   22.90    0.90
  -9   6  -4    6.30    0.50
   9   6   4    6.20    0.60
   9   6   4    5.80    0.60
 -10   7   4   10.40    0.50
  10   7  -4   10.30    0.50
 -10   7   4    9.60    0.50
  -9   7   4   35.40    1.20
   9   7  -4   36.00    1.20
   9   7  -4   36.20    1.20
   8  -7  -4    9.70    0.70
  -8   7   4    9.50    0.60
   8   7  -4    9.20    0.60
   8   7  -4    9.10    0.60
   7  -7  -4   17.50    0.90
   7   7  -4   16.70    0.80
   7   7  -4   17.70    0.80
  -7   7   4   16.10    0.80
   6  -7  -4   56.59    1.90
   6   7  -4   56.69    1.90
  -6   7   4   54.39    1.80
   6   7  -4   57.69    1.90
   5  -7  -4    3.80    0.60
  -5   7   4    3.30    0.50
   5   7  -4    3.70    0.60
   5   7  -4    4.60    0.60
   4  -7  -4  253.97    7.20
   4   7  -4  262.97    7.30
  -4   7   4  266.37    7.20
   4   7  -4  264.67    7.30
   3  -7  -4  177.98    5.10
   3   7  -4  178.88    5.20
  -3   7   4  182.08    5.10
   3   7  -4  182.88    5.10
   3   7  -4  180.18    5.10
   2  -7  -4    3.30    0.50
   2   7  -4    3.10    0.70
   2   7  -4    2.60    0.60
   2   7  -4    3.50    0.60
  -2   7   4    2.20    0.60
   1  -7  -4   34.00    1.30
   1   7  -4   34.10    1.40
  -1   7   4   33.60    1.30
   1   7  -4   34.00    1.30
   1   7  -4   32.90    1.40
  -1   7   4   32.40    1.40
   0  -7  -4  314.07    8.90
   0   7  -4  300.37    8.60
   0   7  -4  317.07    8.60
   0   7  -4  315.37    8.70
   0   7   4  331.07    8.70
  -1  -7  -4  257.67    7.30
   1   7   4  265.67    7.30
  -1   7  -4  266.47    7.30
  -1   7  -4  268.57    7.30
  -2  -7  -4   25.70    1.10
   2   7   4   26.80    1.30
   2   7   4   25.00    1.50
  -2   7  -4   24.80    1.00
  -3  -7  -4   38.00    1.40
   3   7   4   37.90    1.40
   3   7   4   37.00    1.40
  -3   7  -4   38.40    1.40
  -3   7  -4   38.50    1.40
  -4  -7  -4  101.49    3.10
   4   7   4  100.49    3.00
  -4   7  -4  103.89    3.00
  -4   7  -4  104.29    3.00
   4   7   4   99.39    3.30
  -5  -7  -4    2.60    0.50
   5   7   4    1.50    0.30
  -5   7  -4    1.30    0.30
   5   7   4    1.60    0.40
  -5   7  -4    1.30    0.30
  -6  -7  -4    0.50    0.30
   6   7   4    0.70    0.30
   6   7   4    0.30    0.20
  -6   7  -4    0.30    0.30
  -6   7  -4    0.30    0.20
  -7  -7  -4   32.40    1.20
  -7   7  -4   32.70    1.10
  -7   7  -4   32.10    1.10
   7   7   4   32.60    1.10
   7   7   4   31.30    1.10
  -8   7  -4    1.10    0.20
   8   7   4    1.90    0.40
   8   7   4    2.00    0.40
   8   8  -4   13.90    0.60
   8   8  -4   13.50    0.60
  -8   8   4   13.70    0.60
  -7   8   4   21.30    0.80
   7   8  -4   20.30    0.90
   7   8  -4   21.20    0.90
   6  -8  -4   16.60    1.10
   6   8  -4   14.60    0.70
  -6   8   4   14.90    0.70
   6   8  -4   14.50    0.70
   5  -8  -4   22.70    1.10
  -5   8   4   22.50    0.90
   5   8  -4   23.20    1.00
   5   8  -4   22.90    1.00
   4  -8  -4   12.50    0.80
  -4   8   4   11.50    0.70
   4   8  -4    9.90    1.00
   3  -8  -4   45.30    1.60
  -3   8   4   46.20    1.70
   3   8  -4   46.30    1.60
   3   8  -4   47.40    1.60
   3   8  -4   45.20    1.60
   2  -8  -4   14.40    0.90
  -2   8   4   15.60    0.80
   2   8  -4   14.90    0.90
   2   8  -4   14.50    0.80
   2   8  -4   15.30    0.80
   1  -8  -4    2.80    0.60
   1   8  -4    1.80    0.30
   1   8  -4    1.50    0.40
   1   8  -4    2.30    0.40
   0  -8  -4  132.39    3.80
   0   8   4  131.89    3.80
   0   8  -4  130.09    3.80
   0   8  -4  132.49    3.80
  -1  -8  -4   21.30    1.00
  -1   8  -4   20.40    0.90
   1   8   4   18.40    1.00
  -2  -8  -4   17.90    0.90
   2   8   4   16.90    0.90
  -3  -8  -4   18.10    0.90
   3   8   4   19.00    0.90
  -3   8  -4   18.10    0.80
  -4  -8  -4    0.80    0.40
   4   8   4    0.30    0.50
   4   8   4    0.00    0.30
  -4   8  -4   -0.20    0.20
  -5  -8  -4    8.50    0.70
  -5   8  -4    8.10    0.50
   5   8   4    7.10    0.70
   5   8   4    7.30    0.50
   6   8   4    0.20    0.20
   6   8   4    0.30    0.30
  -6   8  -4    0.50    0.20
   6   9  -4   26.20    0.90
   6   9  -4   21.20    0.90
   5   9  -4    1.50    0.40
  -5   9   4    1.10    0.20
   5   9  -4    1.00    0.20
   4   9  -4   57.39    1.80
  -4   9   4   59.49    1.80
   4   9  -4   58.29    1.80
  -3   9   4   16.20    0.70
   3   9  -4   13.90    0.70
   3   9  -4   15.70    0.70
  -2   9   4   28.60    1.10
   2   9  -4   28.10    1.10
   2   9  -4   29.90    1.10
   2   9  -4   30.90    1.10
   1   9  -4   42.40    1.50
   1   9  -4   43.90    1.40
   0   9  -4   49.30    1.50
   1   9   4    1.20    0.40
  -1   9  -4    1.10    0.20
  -2   9  -4    5.80    0.40
   2   9   4    6.40    0.60
   3   9   4   52.39    1.60
  -3   9  -4   51.79    1.60
   4   9   4    1.40    0.30
  -4   9  -4    2.60    0.30
  -5   9  -4    7.40    0.40
   5   9   4    6.20    0.40
  -1  10  -4   -0.10    0.20
  13   0  -5  178.28    5.00
  12   0  -5   -0.20    0.30
  11   0  -5  193.48    5.50
  11   0  -5  192.28    5.40
  10   0  -5    0.20    0.30
  10   0  -5    0.80    0.40
   9   0  -5   35.70    1.80
   9   0  -5   39.10    1.40
   8   0  -5   -0.20    0.40
   8   0  -5    0.40    0.30
   7   0  -5  132.09    3.60
   7   0  -5  121.59    3.60
   6   0  -5    0.10    0.30
  -6   0   5   -0.50    0.60
   5   0  -5  167.88    4.60
  -5   0   5  165.58    4.80
  -4   0   5    0.20    0.20
  -4   0   5   -0.10    0.20
  -3   0   5 2779.32   72.89
  -3   0   5 2728.23   72.79
  -2   0   5    0.00    0.10
   1   0  -5  161.48    4.30
  -1   0   5  155.58    4.30
   0   0  -5    0.00    0.10
   0   0   5   -0.10    0.10
   1   0   5   83.39    2.50
  -1   0  -5   80.69    2.50
  -2   0  -5   -0.50    0.40
   2   0   5   -0.40    0.30
   3   0   5  345.07    9.70
  -3   0  -5  335.37    9.80
   3   0   5  354.96    9.30
   4   0   5    0.00    0.70
   4   0   5   -0.30    0.30
  -5   0  -5  822.92   21.60
   5   0   5  804.52   21.60
   5   0   5  812.02   21.60
   6   0   5   -0.20    0.30
  -6   0  -5    0.50    0.40
   6   0   5    0.00    0.30
  -7   0  -5  117.89    3.40
   7   0   5  114.79    3.40
   7   0   5  117.49    3.40
   8   0   5    0.20    0.30
   8   0   5    1.00    0.40
   9   0   5    3.80    0.70
   9   0   5    4.60    0.60
  10   0   5    0.00    0.30
  11   0   5   46.70    1.50
  13  -1  -5    4.60    0.50
  13   1  -5    3.50    0.60
  12  -1  -5   49.90    1.70
  12   1  -5   51.99    1.70
  11  -1  -5    0.40    0.30
  11  -1  -5   -0.40    0.30
  11   1  -5    0.10    0.30
  10  -1  -5   35.90    1.40
  10  -1  -5   40.00    1.50
  10   1  -5   35.60    1.40
   9  -1  -5    1.80    0.40
   9  -1  -5    0.90    0.30
   9   1  -5    1.20    0.30
   9   1  -5    0.50    0.50
   8  -1  -5    4.40    0.60
   8  -1  -5    4.50    0.60
   8  -1  -5    3.40    0.50
   8   1  -5    3.30    0.50
   8   1  -5    3.30    0.60
   7  -1  -5   66.39    2.00
  -7  -1   5   65.59    3.00
   7  -1  -5   65.89    2.10
   7   1  -5   66.69    2.00
  -6  -1   5    5.70    1.10
  -6  -1   5    7.30    1.50
   6  -1  -5    6.60    0.50
   6   1  -5    6.50    0.50
  -6   1   5    4.90    1.40
  -5  -1   5   -0.20    0.30
   5  -1  -5    0.30    0.20
  -5  -1   5    0.00    0.40
  -5   1   5    0.10    0.40
   5   1  -5   -0.10    0.20
   4  -1  -5   16.10    0.70
  -4  -1   5   16.50    0.80
  -4  -1   5   17.00    0.90
  -4   1   5   16.20    0.70
  -3  -1   5  153.58    4.30
  -2  -1   5 1551.64   41.50
   2   1  -5 1570.84   41.50
  -1  -1   5  347.37    9.40
   1   1  -5  352.46    9.40
   0  -1   5  203.18    5.70
   0  -1  -5  212.48    5.60
   0   1  -5  205.68    5.80
   1  -1   5 1558.44   42.40
  -1  -1  -5 1644.94   42.40
  -1   1  -5 1605.74   42.50
   2  -1   5   21.80    1.30
  -2  -1  -5   21.60    1.10
  -2   1  -5   21.70    1.30
   3  -1   5   86.79    2.90
  -3  -1  -5   81.19    3.00
  -3   1  -5   80.19    3.10
   3   1   5   82.99    2.40
   4  -1   5  211.78    5.70
   4  -1   5  204.48    6.50
   4   1   5  209.28    5.70
   5  -1   5   38.20    1.40
   5  -1   5   35.60    1.30
   5   1   5   36.50    1.50
  -5   1  -5   36.60    1.40
   5   1   5   38.20    1.30
   5   1   5   37.30    1.40
   6  -1   5   50.59    1.70
   6  -1   5   52.59    1.70
   6   1   5   52.39    1.70
  -6   1  -5   51.29    1.70
   6   1   5   50.29    1.70
   7  -1   5    0.70    0.40
   7  -1   5    0.90    0.40
   7   1   5    0.90    0.30
  -7   1  -5    0.50    0.40
   7   1   5    0.60    0.30
   8  -1   5   27.10    1.20
   8  -1   5   27.90    1.10
  -8   1  -5   28.10    1.10
   8   1   5   28.10    1.20
   8   1   5   28.30    1.10
   9  -1   5   19.30    1.00
   9  -1   5   19.40    1.00
  -9   1  -5   18.90    0.90
   9   1   5   18.10    0.90
  10  -1   5    6.70    0.60
  10   1   5    5.10    0.50
  11   1   5   10.40    0.60
  13  -2  -5   55.29    1.70
  12  -2  -5   27.80    1.10
  12   2  -5   30.00    1.30
  11  -2  -5   52.39    1.90
  11  -2  -5   58.39    1.80
  11   2  -5   58.59    1.90
  10  -2  -5   14.60    0.80
  10  -2  -5   14.60    0.80
  10   2  -5   14.70    0.80
   9  -2  -5    2.70    0.60
   9  -2  -5    3.10    0.50
   9  -2  -5    3.10    0.50
   9   2  -5    3.30    0.60
   9   2  -5    2.90    0.50
   8  -2  -5    0.20    0.40
   8  -2  -5    0.30    0.30
   8  -2  -5    0.70    0.30
   8   2  -5    0.80    0.30
   8   2  -5    0.50    0.60
   7  -2  -5  173.48    4.90
   7  -2  -5  171.58    4.90
   7  -2  -5  177.28    4.90
   7   2  -5  170.18    4.90
   7   2  -5  175.18    4.90
   6  -2  -5   51.59    1.60
   6  -2  -5   49.40    1.70
  -6  -2   5   52.09    2.40
   6  -2  -5   52.09    2.10
   6   2  -5   52.49    1.60
   5  -2  -5  662.33   18.10
  -5  -2   5  680.43   18.40
  -5  -2   5  700.43   18.50
   5  -2  -5  686.13   17.90
   5   2  -5  659.83   17.90
  -5   2   5  660.93   18.20
  -4  -2   5    0.80    0.50
   4  -2  -5    1.20    0.30
  -4  -2   5    0.30    0.50
   4  -2  -5    0.90    0.30
  -4   2   5    0.80    0.30
   3  -2  -5  582.14   14.90
   3  -2  -5  568.54   14.90
  -3  -2   5  541.85   15.20
  -3   2   5  555.14   14.90
  -2  -2   5    5.70    0.60
   2  -2  -5    5.50    0.40
   2   2  -5    6.20    0.60
   1  -2  -5 1691.83   47.00
   1  -2  -5 1905.11   47.00
   1  -2  -5 1762.12   47.00
  -1  -2   5 1727.23   47.30
   1   2  -5 1824.12   47.20
   0  -2  -5  842.72   23.10
   0  -2  -5  897.31   23.20
   0  -2  -5  889.11   23.20
   0  -2   5  833.12   23.40
   0   2  -5  913.21   23.40
  -1  -2  -5   30.70    1.20
   1  -2   5   27.00    1.70
  -1  -2  -5   28.70    1.30
  -1   2  -5   30.20    1.40
   2  -2   5   64.79    2.40
  -2  -2  -5   63.69    2.20
  -2  -2  -5   65.69    2.40
  -2   2  -5   61.79    2.50
  -3  -2  -5  549.05   16.20
   3  -2   5  621.94   16.30
   4  -2   5    0.90    0.40
   4   2   5    1.00    0.40
   4   2   5    1.60    0.40
  -4   2  -5    0.70    0.30
   5  -2   5   62.39    2.00
   5  -2   5   58.39    1.90
   5   2   5   62.19    2.10
  -5   2  -5   59.09    1.90
   5   2   5   58.09    1.90
   5   2   5   60.89    2.00
   6  -2   5   54.19    1.80
   6   2   5   55.29    1.80
   6   2   5   55.89    1.90
   7  -2   5   94.49    2.80
   7  -2   5   93.59    2.80
  -7   2  -5   91.59    2.80
   7   2   5   93.49    2.80
   7   2   5   90.99    2.90
   8  -2   5  176.88    5.00
   8  -2   5  182.48    5.10
   8   2   5  179.08    5.00
  -8   2  -5  170.98    5.00
   9  -2   5   24.70    1.10
   9   2   5   24.90    1.00
  -9   2  -5   25.30    1.00
  10   2   5    2.10    0.40
 -10   2  -5    2.90    0.50
  11   2   5   55.49    1.60
  12  -3  -5  144.19    4.10
  11  -3  -5    1.00    0.40
  11  -3  -5    1.60    0.30
  11   3  -5    3.20    0.70
  11   3  -5    4.10    0.80
  10  -3  -5   44.10    1.50
  10  -3  -5   44.00    1.60
  10   3  -5   42.60    1.60
  10   3  -5   45.40    1.60
   9  -3  -5  366.16    9.60
   9   3  -5  333.47    9.80
   9   3  -5  362.26    9.70
   8  -3  -5   53.39    1.80
   8  -3  -5   53.89    1.80
   8  -3  -5   53.89    1.80
   8   3  -5   53.79    2.00
   8   3  -5   52.69    1.80
   8   3  -5   56.19    1.90
   7  -3  -5    0.70    0.30
   7  -3  -5    0.40    0.40
   7  -3  -5    0.70    0.30
   7   3  -5    0.50    0.50
   7   3  -5    1.10    0.40
   7   3  -5    0.60    0.50
   6  -3  -5   72.59    2.20
   6  -3  -5   69.49    2.20
   6  -3  -5   72.09    2.20
   6   3  -5   72.49    2.20
   6   3  -5   71.09    2.30
   6   3  -5   73.49    2.30
  -5  -3   5    1.80    0.70
   5  -3  -5    1.50    0.30
   5  -3  -5    0.60    0.40
  -4  -3   5  994.70   26.60
   4  -3  -5  981.80   26.20
   4  -3  -5  964.90   26.00
  -4   3   5  989.20   26.20
  -3  -3   5   65.49    2.40
   3  -3  -5   64.89    2.00
   3  -3  -5   67.69    2.10
  -3   3   5   64.09    2.10
  -2  -3   5   10.80    1.00
   2  -3  -5   11.40    0.60
   2  -3  -5   12.20    0.70
   2   3  -5   12.30    1.20
  -1  -3   5    4.00    0.80
   1  -3  -5    4.20    0.60
   1  -3  -5    4.60    0.50
   1   3  -5    3.70    1.00
   0  -3  -5    8.00    0.50
   0  -3  -5    8.50    0.70
   0  -3  -5    9.10    1.10
   0  -3   5    8.00    1.00
   0   3  -5    8.70    1.20
  -1  -3  -5    0.70    0.20
  -1  -3  -5    0.80    0.40
  -1  -3  -5    1.70    0.50
   1  -3   5    0.70    0.50
  -2  -3  -5  225.38    6.80
   2  -3   5  221.48    6.80
  -2  -3  -5  233.28    6.70
  -3  -3  -5   84.69    3.40
   3   3   5   82.19    2.60
   3   3   5   89.29    2.70
  -3   3  -5   86.89    2.60
   4  -3   5   97.39    2.90
   4   3   5   96.89    2.90
  -4   3  -5   90.49    2.90
  -4   3  -5   98.59    2.80
   4   3   5   97.39    2.90
   5  -3   5   46.00    1.60
   5   3   5   47.10    1.60
   5   3   5   46.30    1.60
  -5   3  -5   47.10    1.60
   6  -3   5   55.79    1.90
   6   3   5   54.89    1.80
  -6   3  -5   54.89    1.80
   6   3   5   53.69    1.90
   7  -3   5   13.20    0.80
   7   3   5   13.70    0.80
  -7   3  -5   13.40    0.80
   7   3   5   13.30    0.90
   8  -3   5    0.40    0.40
   8   3   5   -0.20    0.20
  -8   3  -5   -0.10    0.20
   9   3   5   37.60    1.30
  -9   3  -5   37.20    1.30
 -10  -3  -5   13.50    0.70
 -10   3  -5   13.90    0.60
  10   3   5   14.30    0.60
  12  -4  -5  116.19    3.30
  11  -4  -5   30.10    1.20
  11  -4  -5   29.00    1.10
 -11   4   5   31.20    1.20
  11   4  -5   30.80    1.20
  10  -4  -5    3.90    0.50
  10  -4  -5    4.60    0.50
   9  -4  -5    6.90    0.60
   9  -4  -5    7.50    0.60
   9   4  -5    7.90    0.90
   9   4  -5    6.40    0.70
   8  -4  -5   15.00    0.80
   8  -4  -5   14.90    0.80
   8   4  -5   15.60    1.00
   8   4  -5   14.90    0.90
   8   4  -5   15.00    1.00
   7  -4  -5    4.80    0.60
   7  -4  -5    5.20    0.50
   7   4  -5    3.60    0.90
   7   4  -5    4.50    0.60
   6  -4  -5   57.79    1.90
   6  -4  -5   56.59    1.90
   6  -4  -5   57.69    1.80
   6   4  -5   58.09    1.90
   6   4  -5   56.89    1.90
   5  -4  -5  919.51   24.00
   5  -4  -5  883.41   24.00
   5  -4  -5  880.81   24.00
   5   4  -5  923.61   24.10
   5   4  -5  911.21   24.00
   4  -4  -5    0.20    0.20
   4  -4  -5   -0.30    0.30
   4   4  -5    0.10    0.40
   4   4  -5    0.00    0.30
  -3  -4   5   50.99    2.60
   3  -4  -5   51.09    1.60
   3   4  -5   49.80    1.80
   3   4  -5   51.79    1.80
  -2  -4   5   72.79    2.80
   2  -4  -5   58.39    2.00
   2  -4  -5   71.09    2.40
   1  -4  -5    6.00    1.10
   1  -4  -5    5.90    0.40
  -1  -4   5    5.80    1.30
   0  -4  -5   93.49    3.20
   0  -4   5   95.89    3.50
  -1  -4  -5  124.99    4.10
  -1  -4  -5  119.79    3.40
   1   4   5  116.69    3.50
  -1   4  -5  120.39    3.40
  -2  -4  -5   27.70    2.30
  -2  -4  -5   27.20    1.00
  -2   4  -5   27.80    1.20
  -2   4  -5   27.00    1.10
  -2   4  -5   27.60    1.10
   2   4   5   27.00    1.10
  -3  -4  -5  347.57    9.60
  -3   4  -5  361.46    9.60
  -3   4  -5  351.96    9.60
   3   4   5  359.86    9.60
   3   4   5  351.86    9.60
  -4   4  -5    5.10    0.60
  -4   4  -5    5.60    0.60
   4   4   5    5.30    0.60
   4   4   5    5.20    0.70
   5  -4   5  123.29    3.60
   5   4   5  122.39    3.60
   5   4   5  126.69    3.60
  -5   4  -5  123.19    3.60
  -5   4  -5  119.29    3.60
   6  -4   5    6.70    0.80
   6   4   5    6.10    0.60
  -6   4  -5    6.30    0.60
  -6   4  -5    6.90    0.80
   6   4   5    7.90    0.70
   7  -4   5   15.60    0.90
   7   4   5   16.00    0.80
  -7   4  -5   15.00    0.80
   7   4   5   15.60    0.80
  -8  -4  -5    9.90    0.70
   8   4   5   10.70    0.80
   8   4   5    9.30    0.80
  -8   4  -5   10.50    0.60
  -9  -4  -5   13.70    0.70
   9   4   5   13.20    0.70
  -9   4  -5   12.30    0.80
 -10  -4  -5    1.70    0.40
  10   4   5    1.90    0.30
  11  -5  -5    2.40    0.50
  11   5  -5    2.30    0.40
 -11   5   5    2.50    0.60
  10  -5  -5   59.09    1.80
  10  -5  -5   58.09    1.90
  10   5  -5   58.29    1.90
  10   5  -5   58.69    1.90
 -10   5   5   59.69    1.80
   9  -5  -5   32.70    1.30
   9  -5  -5   35.30    1.30
   9   5  -5   35.70    1.40
   9   5  -5   35.40    1.30
   8  -5  -5   37.70    1.50
   8  -5  -5   40.00    1.50
   8   5  -5   40.90    1.50
   8   5  -5   41.70    1.50
   7  -5  -5  308.87    8.50
   7  -5  -5  315.97    8.60
   7   5  -5  316.37    8.60
   7   5  -5  309.77    8.60
   6  -5  -5   83.69    2.60
   6  -5  -5   85.29    2.60
   6   5  -5   88.29    2.70
   6   5  -5   85.49    2.70
   5  -5  -5   29.20    1.20
   5  -5  -5   29.30    1.20
   5   5  -5   28.20    1.20
   5   5  -5   27.80    1.20
   4  -5  -5  412.96   11.20
   4  -5  -5  416.06   11.30
   4   5  -5  420.46   11.30
   4   5  -5  418.76   11.20
   4   5  -5  410.26   11.30
   3  -5  -5    1.10    0.20
   3   5  -5    1.60    0.40
   3   5  -5    1.60    0.40
   3   5  -5    1.10    0.40
   2  -5  -5    4.20    0.40
   2   5  -5    4.80    0.70
   2   5  -5    4.10    0.60
   2   5  -5    3.80    0.70
   1  -5  -5   10.90    0.60
   1   5  -5   10.30    0.90
   1   5  -5   12.40    0.80
  -1   5   5   10.00    1.00
   1   5  -5   11.10    0.70
   0  -5  -5    4.60    0.50
   0   5  -5    5.20    0.70
   0   5  -5    5.20    0.90
   0   5  -5    4.60    0.60
   0   5   5    5.30    0.80
   0   5  -5    5.70    0.90
  -1  -5  -5   66.19    2.30
  -1   5  -5   62.89    2.00
  -1   5  -5   64.59    2.10
   1   5   5   64.79    2.10
  -1   5  -5   61.39    2.30
  -1   5  -5   62.19    2.00
  -2  -5  -5   40.40    1.50
   2   5   5   43.80    1.50
  -2   5  -5   43.20    1.50
  -2   5  -5   45.10    1.50
  -2   5  -5   42.10    1.50
   2   5   5   41.00    1.60
  -3  -5  -5   40.10    1.40
   3   5   5   38.80    1.40
   3   5   5   40.50    1.50
  -4  -5  -5  554.04   15.10
   4   5   5  554.14   15.00
  -4   5  -5  551.24   15.00
   4   5   5  567.54   15.10
  -4   5  -5  569.64   15.00
   5  -5   5    4.00    0.80
  -5  -5  -5    3.80    0.50
   5   5   5    4.30    0.60
  -5   5  -5    4.00    0.50
   5   5   5    3.10    0.60
  -5   5  -5    4.00    0.60
  -6  -5  -5    8.20    0.60
   6  -5   5    6.60    0.90
  -6   5  -5    7.00    0.60
   6   5   5    7.90    0.80
   6   5   5    8.60    0.60
  -6   5  -5    8.30    0.70
  -7  -5  -5    0.30    0.30
   7   5   5    0.00    0.30
  -8  -5  -5    6.20    0.60
  -8   5  -5    6.50    0.50
   8   5   5    5.10    0.60
   8   5   5    6.30    0.50
  -9  -5  -5    1.90    0.50
   9   5   5    1.60    0.40
  -9   5  -5    1.90    0.40
 -11   6   5   29.90    1.00
  11   6  -5   29.90    1.00
  10  -6  -5   52.19    1.70
  10   6  -5   51.49    1.60
  10   6  -5   51.49    1.60
 -10   6   5   52.69    1.60
   9  -6  -5    2.70    0.60
   9   6  -5    1.20    0.30
   9   6  -5    1.30    0.30
  -9   6   5    1.10    0.30
   8  -6  -5    2.00    0.50
   8  -6  -5    0.90    0.40
   8   6  -5    3.30    0.60
  -8   6   5    1.20    0.30
   8   6  -5    1.50    0.30
   7  -6  -5    6.90    0.60
   7  -6  -5    6.60    0.70
   7   6  -5    6.30    0.60
   7   6  -5    6.50    0.60
   6  -6  -5   12.30    0.70
   6  -6  -5   12.70    0.80
   6   6  -5   11.40    0.80
   6   6  -5   11.20    0.80
   5  -6  -5  153.48    4.40
   5  -6  -5  155.98    4.40
   5   6  -5  153.48    4.50
   5   6  -5  156.08    4.50
   4  -6  -5    9.20    0.70
   4   6  -5   10.00    0.80
   4   6  -5   10.20    0.80
   4   6  -5   10.30    0.80
   3  -6  -5  107.19    3.30
   3   6  -5  112.49    3.30
   3   6  -5  110.49    3.30
   3   6  -5  110.99    3.20
   2  -6  -5   98.79    3.00
   2   6  -5   95.69    3.00
   2   6  -5  101.39    3.10
   1  -6  -5   33.90    1.30
   1   6  -5   36.20    1.30
   1   6  -5   33.20    1.40
  -1   6   5   34.50    1.40
  -1   6   5   34.10    1.40
   0  -6  -5    2.40    0.50
   0   6  -5    4.20    0.90
   0   6  -5    4.40    0.50
   0   6  -5    2.80    0.60
   0   6   5    3.40    0.70
  -1  -6  -5   31.20    1.20
   1   6   5   31.50    1.30
  -1   6  -5   33.60    1.20
  -1   6  -5   31.10    1.30
  -2  -6  -5   10.50    0.60
  -2   6  -5   11.20    0.70
   2   6   5   10.00    1.00
  -2   6  -5   11.90    0.80
   2   6   5   11.30    0.70
  -2   6  -5   11.90    0.80
   3   6   5  155.88    4.50
   3   6   5  152.98    4.40
  -3   6  -5  154.28    4.40
  -3   6  -5  150.48    4.40
  -4  -6  -5    5.70    0.60
   4  -6   5    6.70    0.80
  -4   6  -5    6.40    0.60
   4   6   5    6.00    0.60
  -4   6  -5    6.20    0.60
   4   6   5    6.60    0.70
  -5  -6  -5   81.39    2.60
  -5   6  -5   82.59    2.50
   5   6   5   82.69    2.50
   5   6   5   82.59    2.50
  -5   6  -5   79.59    2.50
  -6  -6  -5    1.70    0.50
   6   6   5    1.70    0.30
  -6   6  -5    2.00    0.40
  -6   6  -5    2.10    0.50
   6   6   5    1.20    0.30
  -7  -6  -5   40.60    1.40
   7   6   5   40.00    1.40
  -7   6  -5   41.20    1.40
  -7   6  -5   42.20    1.40
   7   6   5   41.90    1.40
  -8  -6  -5    2.20    0.40
   8   6   5    1.60    0.30
  -8   6  -5    1.30    0.30
   8   6   5    1.00    0.30
  -9   6  -5   71.69    2.10
   9   6   5   74.69    2.10
  10   7  -5    8.10    0.50
 -10   7   5    8.20    0.50
  10   7  -5    8.50    0.70
 -10   7   5    8.40    0.50
   9  -7  -5    1.20    0.50
   9   7  -5    2.20    0.40
  -9   7   5    1.60    0.30
   9   7  -5    2.20    0.40
   8  -7  -5    1.00    0.40
   8   7  -5    0.60    0.20
   8   7  -5    0.70    0.30
  -8   7   5    0.70    0.20
   7  -7  -5   83.49    2.60
  -7   7   5   92.69    2.90
   7   7  -5   79.39    2.60
   7   7  -5   82.19    2.60
   6  -7  -5   64.69    2.10
   6   7  -5   68.59    2.10
  -6   7   5   64.09    2.10
   6   7  -5   66.09    2.10
   5  -7  -5   78.59    2.40
   5   7  -5   74.89    2.50
  -5   7   5   76.29    2.40
   5   7  -5   76.19    2.40
   4  -7  -5  181.18    5.20
   4   7  -5  183.38    5.20
  -4   7   5  185.48    5.10
   4   7  -5  185.28    5.10
   4   7  -5  178.88    5.20
   3  -7  -5   67.49    2.20
   3   7  -5   66.99    2.20
  -3   7   5   68.99    2.10
   3   7  -5   69.19    2.10
   3   7  -5   66.39    2.20
   2  -7  -5    4.60    0.60
  -2   7   5    4.70    0.60
   2   7  -5    4.20    0.70
   2   7  -5    4.40    0.60
   2   7  -5    4.40    0.70
   1  -7  -5    4.00    0.50
   1   7  -5    3.40    0.60
   1   7  -5    3.30    0.70
  -1   7   5    2.80    0.50
  -1   7   5    3.10    0.80
   1   7  -5    2.00    0.40
   0  -7  -5   35.00    1.30
   0   7  -5   34.20    1.30
   0   7   5   35.00    1.40
   0   7  -5   32.90    1.40
   0   7  -5   31.90    1.20
  -1  -7  -5   91.69    2.80
   1   7   5   91.59    2.80
  -1   7  -5   92.19    2.80
  -1   7  -5   92.19    2.80
  -2  -7  -5   40.20    1.50
  -2   7  -5   41.00    1.50
   2   7   5   42.40    1.50
  -3  -7  -5    2.20    0.50
   3   7   5    2.20    0.50
  -3   7  -5    2.70    0.60
  -3   7  -5    2.40    0.50
   3   7   5    2.40    0.50
  -4  -7  -5   29.10    1.20
  -4   7  -5   28.90    1.10
   4   7   5   27.80    1.10
   4   7   5   29.20    1.20
  -4   7  -5   27.70    1.10
  -5  -7  -5    3.60    0.50
   5   7   5    3.70    0.60
  -5   7  -5    2.60    0.50
  -5   7  -5    3.10    0.50
   5   7   5    2.90    0.60
  -6  -7  -5   17.30    0.80
   6   7   5   17.00    0.80
  -6   7  -5   17.20    0.70
   6   7   5   17.00    0.80
  -6   7  -5   17.80    0.80
  -7  -7  -5   -0.70    0.30
  -7   7  -5   -0.10    0.20
  -7   7  -5    0.20    0.30
   7   7   5    0.50    0.30
   7   7   5    0.00    0.20
   8   8  -5    0.00    0.20
   8   8  -5    0.20    0.20
  -8   8   5    0.10    0.20
   7  -8  -5    8.50    1.00
   7   8  -5   10.20    0.70
  -7   8   5    9.50    0.60
   7   8  -5    8.90    0.50
   6  -8  -5   33.20    1.30
   6   8  -5   32.70    1.20
   6   8  -5   32.50    1.20
  -6   8   5   31.70    1.10
   5  -8  -5  131.59    3.70
   5   8  -5  126.79    3.70
   5   8  -5  126.39    3.70
  -5   8   5  126.49    3.60
   4  -8  -5    1.80    0.40
   4   8  -5    1.40    0.30
  -4   8   5    1.00    0.30
   4   8  -5    1.50    0.30
   3  -8  -5  179.68    5.10
   3   8  -5  179.78    5.00
  -3   8   5  175.38    5.00
   2  -8  -5   24.80    1.10
   2   8  -5   23.70    1.00
  -2   8   5   23.40    1.00
   2   8  -5   23.40    1.40
   1  -8  -5    0.70    0.40
   1   8  -5    1.10    0.40
   1   8  -5    0.30    0.30
   0  -8  -5   19.70    0.90
   0   8   5   19.60    1.00
   0   8  -5   17.80    0.80
  -1  -8  -5   83.49    2.60
   1   8   5   83.69    2.60
  -2  -8  -5    5.60    0.60
  -2   8  -5    5.60    0.50
   2   8   5    4.60    0.60
  -3  -8  -5   22.10    1.00
   3   8   5   22.40    0.90
  -3   8  -5   20.70    1.00
  -4  -8  -5    1.10    0.40
  -4   8  -5    0.90    0.20
   4   8   5    0.60    0.20
  -5  -8  -5   81.39    2.40
  -5   8  -5   81.19    2.30
   5   8   5   81.59    2.40
   6   8   5    0.70    0.20
  -6   8  -5    1.10    0.20
   6   9  -5    0.70    0.20
   6   9  -5    0.60    0.20
  -6   9   5    0.30    0.20
   5   9  -5    1.50    0.40
   5   9  -5    0.50    0.20
  -5   9   5    0.70    0.20
  -4   9   5   40.00    1.30
   4   9  -5   39.70    1.30
   4   9  -5   41.30    1.30
  -3   9   5    7.20    0.60
   3   9  -5    5.20    0.50
   3   9  -5    5.00    0.50
   2  -9  -5    0.00    0.60
   2   9  -5    0.50    0.30
   2   9  -5    0.10    0.30
   2   9  -5   -0.10    0.30
   1  -9  -5    7.40    0.90
   1   9  -5    8.70    0.60
   1   9  -5    8.70    0.60
   0  -9  -5   16.10    1.00
   0   9  -5   13.80    0.70
  -1  -9  -5   13.90    1.00
  -1   9  -5   12.90    0.60
   1   9   5   13.00    0.80
  -2   9  -5   43.80    1.40
   2   9   5   40.30    1.40
  -3   9  -5   -0.10    0.20
   3   9   5    0.00    0.20
  -4   9  -5    5.20    0.30
   4   9   5    4.80    0.40
  13   0  -6   -0.20    0.40
  12   0  -6   87.29    2.60
  12   0  -6   89.09    2.70
  11   0  -6   -0.10    0.30
  11   0  -6    0.20    0.30
  10   0  -6   83.49    2.60
  10   0  -6   81.09    2.50
   9   0  -6   -0.10    0.30
   9   0  -6    0.40    0.40
   8   0  -6    7.50    1.00
   8   0  -6   10.30    0.60
   8   0  -6   10.60    0.70
   7   0  -6   -0.20    0.50
   7   0  -6    0.20    0.30
   7   0  -6   -0.50    0.30
  -6   0   6  301.97    8.20
  -6   0   6  281.27    8.30
   6   0  -6  286.07    7.80
  -5   0   6    0.00    0.30
  -5   0   6   -0.20    0.40
   5   0  -6    0.00    0.30
  -4   0   6 1201.98   32.30
  -4   0   6 1245.28   32.30
  -3   0   6    0.00    0.10
  -3   0   6    0.00    0.10
   1   0  -6    0.80    0.20
   0   0  -6  266.87    7.40
   0   0   6  279.97    7.40
   1   0   6    0.00    0.30
  -1   0  -6   -0.60    0.30
  -2   0  -6   -0.30    0.50
   2   0   6    0.00    0.50
   3   0   6   -0.10    0.30
   3   0   6    0.00    0.60
   4   0   6  239.18    7.50
   4   0   6  241.38    6.70
   4   0   6  251.57    6.70
   5   0   6    0.00    0.30
   5   0   6    0.50    0.30
  -5   0  -6   -0.40    0.40
   6   0   6  239.58    6.70
   6   0   6  251.07    6.80
  -6   0  -6  238.68    6.70
   7   0   6    0.30    0.40
  -7   0  -6    0.00    0.40
   7   0   6    0.00    0.30
   8   0   6  118.89    3.50
   9   0   6    0.00    0.30
  10   0   6   83.49    2.40
  13  -1  -6   61.29    1.90
  13   1  -6   59.59    1.90
  12  -1  -6    3.00    0.50
  12  -1  -6    3.90    0.60
  12   1  -6    3.30    0.60
  11  -1  -6   64.29    2.20
  11  -1  -6   66.09    2.10
  11   1  -6   65.69    2.10
  10  -1  -6   30.00    1.20
  10  -1  -6   30.10    1.20
  10   1  -6   29.40    1.20
  10   1  -6   30.00    1.30
   9  -1  -6   16.50    0.90
   9  -1  -6   16.20    1.00
   9  -1  -6   16.70    1.00
   9   1  -6   15.80    1.00
   9   1  -6   16.40    0.80
   8  -1  -6  114.99    3.40
   8  -1  -6  114.59    3.30
   8  -1  -6  113.99    3.40
   8   1  -6  112.29    3.30
   8   1  -6  118.89    3.40
  -7  -1   6    0.00    1.10
   7  -1  -6    1.90    0.40
   7  -1  -6    1.00    0.30
   7  -1  -6    0.80    0.40
   7   1  -6    1.10    0.30
   7   1  -6    1.30    0.50
  -6  -1   6   39.20    2.30
  -6  -1   6   37.80    1.90
   6  -1  -6   40.40    1.30
   6   1  -6   43.10    1.40
  -5  -1   6 1741.13   45.20
   5  -1  -6 1692.23   44.80
  -5  -1   6 1672.43   45.10
   5   1  -6 1706.83   44.80
  -5   1   6 1696.23   45.00
  -4  -1   6    0.60    0.30
   4  -1  -6    0.10    0.20
  -4  -1   6    0.30    0.40
  -3  -1   6  254.97    7.00
  -2  -1   6  547.45   14.80
   2   1  -6  563.54   14.80
  -1  -1   6   18.10    0.80
   1   1  -6   18.30    0.80
   0  -1   6   14.40    0.80
   0  -1  -6   14.20    0.60
   0   1  -6   14.90    0.90
   1  -1   6  174.88    5.20
  -1  -1  -6  184.38    5.10
  -1   1  -6  176.18    5.20
  -2  -1  -6  130.89    4.10
   2  -1   6  128.79    4.10
  -2   1  -6  130.69    4.20
   3  -1   6   20.80    1.60
   3  -1   6   20.80    1.20
   4  -1   6    1.30    0.40
   4  -1   6    1.20    0.40
  -4   1  -6    0.90    0.30
   4   1   6    0.70    0.50
   4   1   6    0.50    0.30
   5  -1   6  358.16    9.60
   5  -1   6  343.97    9.50
   5   1   6  342.27    9.60
   5   1   6  350.66    9.60
   5   1   6  361.76    9.60
  -5   1  -6  356.86    9.50
   6  -1   6    2.40    0.60
   6  -1   6    3.50    0.60
  -6   1  -6    2.90    0.60
   6   1   6    3.50    0.60
   7  -1   6    8.90    1.10
   7  -1   6   11.40    0.70
  -7   1  -6    9.70    0.70
   7   1   6   10.10    0.70
   8  -1   6   84.09    2.60
  -8   1  -6   85.89    2.50
   8   1   6   83.09    2.60
   9  -1   6   21.50    0.90
   9   1   6   21.90    0.90
  -9   1  -6   20.70    1.00
  10  -1   6   12.20    0.70
  10   1   6   12.20    0.60
  11   1   6   12.60    0.80
  13  -2  -6   18.80    0.80
  12  -2  -6   64.09    1.90
  12  -2  -6   62.69    2.00
  12   2  -6   63.19    2.00
  11  -2  -6   11.10    0.60
  11  -2  -6   10.50    0.70
  11   2  -6   11.30    0.80
  10  -2  -6  101.09    3.30
  10  -2  -6  102.99    3.10
  10   2  -6  105.59    3.10
   9  -2  -6    4.90    0.50
   9  -2  -6    5.50    0.70
   9  -2  -6    4.60    0.60
   9   2  -6    5.70    0.60
   8  -2  -6  136.79    4.00
   8  -2  -6  138.99    4.00
   8  -2  -6  139.69    4.00
   8   2  -6  140.29    4.10
   8   2  -6  137.89    4.00
   7  -2  -6    4.50    0.60
   7  -2  -6    3.90    0.50
   7  -2  -6    4.20    0.60
   7   2  -6    3.70    0.70
   7   2  -6    3.80    0.50
   7   2  -6    4.00    1.10
  -6  -2   6   27.60    2.10
   6  -2  -6   26.60    1.10
   6  -2  -6   26.80    1.10
   6  -2  -6   26.10    1.00
   6   2  -6   27.60    1.00
  -5  -2   6   13.30    1.30
   5  -2  -6   12.60    0.60
  -5  -2   6   14.30    1.70
  -4  -2   6  206.08    6.00
   4  -2  -6  200.18    5.60
   3  -2  -6   43.20    1.40
  -3  -2   6   45.40    1.70
   2  -2  -6   14.90    0.70
  -2  -2   6   14.60    0.90
   2   2  -6   15.20    1.00
  -1  -2   6   15.60    0.90
   1  -2  -6   14.30    0.60
   1   2  -6   15.50    1.00
   0  -2   6  810.12   21.20
   0  -2  -6  791.72   20.90
   0  -2  -6  757.32   20.80
   0  -2  -6  788.62   20.90
   0   2  -6  788.22   21.20
  -1  -2  -6  863.11   22.50
  -1  -2  -6  838.22   22.30
   1  -2   6  838.72   22.70
  -1  -2  -6  842.72   22.50
  -1   2  -6  821.62   22.70
  -2  -2  -6    5.60    1.00
   2  -2   6    5.20    1.10
  -2  -2  -6    4.80    1.60
  -3  -2  -6   55.59    2.50
   3  -2   6   54.29    2.70
   3   2   6   48.90    1.80
   3   2   6   56.69    1.80
  -3   2  -6   53.89    1.70
   4  -2   6  551.04   14.90
   4   2   6  550.14   14.90
   4   2   6  561.94   14.90
  -4   2  -6  558.34   14.80
   5  -2   6   15.00    0.90
   5   2   6   16.50    0.80
   5   2   6   14.70    0.90
  -5   2  -6   14.80    0.80
   6  -2   6  147.49    4.30
   6   2   6  151.58    4.30
   6   2   6  150.78    4.30
  -6   2  -6  148.89    4.20
   7  -2   6   18.60    0.90
   7   2   6   15.80    1.00
   7   2   6   18.40    0.90
  -7   2  -6   18.50    0.90
   8  -2   6    8.40    0.70
  -8   2  -6    8.80    0.60
   8   2   6    8.20    0.60
   9  -2   6   57.19    1.80
  -9   2  -6   57.39    1.80
   9   2   6   55.39    1.80
 -10  -2  -6   39.70    1.40
  10   2   6   42.40    1.30
 -10   2  -6   41.50    1.30
  12  -3  -6   -0.10    0.30
  12  -3  -6    0.20    0.20
  11  -3  -6    4.60    0.60
  11  -3  -6    4.50    0.50
  11   3  -6    7.20    0.80
  10  -3  -6   74.59    2.40
  10  -3  -6   70.99    2.40
  10   3  -6   78.89    2.40
  10   3  -6   78.29    2.40
   9  -3  -6    8.20    0.60
   9  -3  -6    7.60    0.70
   9   3  -6    6.60    0.80
   8  -3  -6   16.40    0.80
   8  -3  -6   15.80    0.80
   8  -3  -6   17.10    0.90
   8   3  -6   15.30    1.00
   8   3  -6   12.60    1.40
   8   3  -6   16.20    1.00
   7  -3  -6  148.29    4.10
   7  -3  -6  135.19    4.10
   7  -3  -6  148.99    4.10
   7   3  -6  144.79    4.20
   7   3  -6  144.79    4.20
   6  -3  -6   22.00    1.00
   6  -3  -6   24.10    1.00
   6  -3  -6   25.60    1.00
   6   3  -6   23.50    1.60
   6   3  -6   24.10    1.10
   6   3  -6   25.70    1.20
   5  -3  -6  250.07    6.80
   5  -3  -6  243.28    6.80
   5  -3  -6  260.57    6.80
  -5  -3   6  252.47    7.60
   5   3  -6  234.68    6.80
   5   3  -6  244.88    6.80
   4  -3  -6   74.89    2.30
  -4  -3   6   78.89    3.00
  -3  -3   6  128.09    4.20
  -2  -3   6   42.50    1.90
   2  -3  -6   43.10    1.30
   2  -3  -6   41.50    1.40
   2   3  -6   42.00    2.10
   1  -3  -6  194.58    5.30
  -1  -3   6  198.98    5.80
   1  -3  -6  189.88    5.30
   1  -3  -6  190.28    5.30
   1   3  -6  181.78    5.80
   0  -3  -6  729.93   19.10
   0  -3  -6  706.63   19.20
   0  -3   6  726.23   19.60
   0  -3  -6  706.03   19.20
   1  -3   6   43.40    2.10
  -1  -3  -6   45.30    1.40
  -1  -3  -6   45.20    1.80
  -2  -3  -6    0.60    0.80
  -2  -3  -6    2.10    0.40
   2  -3   6    1.90    0.90
  -2   3  -6    1.70    0.30
   2   3   6    0.90    0.40
   3   3   6  357.96    9.90
   3   3   6  368.26    9.90
  -3   3  -6  353.66    9.80
  -3   3  -6  372.76    9.80
   4  -3   6    0.70    0.40
  -4   3  -6    0.60    0.30
   4   3   6    2.30    0.60
  -4   3  -6    1.50    0.50
   4   3   6    0.90    0.30
   5  -3   6  249.38    6.90
   5   3   6  247.18    6.90
   5   3   6  247.38    6.90
  -5   3  -6  252.07    6.90
   6  -3   6   32.60    1.30
   6   3   6   33.80    1.30
  -6   3  -6   33.00    1.20
   6   3   6   32.30    1.30
   7  -3   6   57.99    1.90
   7   3   6   58.69    1.90
   7   3   6   58.39    1.90
  -7   3  -6   57.89    1.90
   8  -3   6    8.90    0.70
  -8   3  -6    9.70    0.90
  -9  -3  -6    6.50    0.60
   9  -3   6    6.00    0.70
   9   3   6    6.10    0.50
  -9   3  -6    6.40    0.50
  10   3   6    7.60    0.50
 -10   3  -6    6.10    0.50
  12  -4  -6  125.39    3.60
  11  -4  -6   16.60    0.70
  11  -4  -6   16.50    0.80
 -11   4   6   15.60    0.80
  11   4  -6   15.20    0.90
  10  -4  -6   39.40    1.30
  10   4  -6   37.50    1.50
   9  -4  -6   41.50    1.50
   9  -4  -6   41.20    1.50
   9   4  -6   41.70    1.50
   9   4  -6   40.20    1.50
   8  -4  -6  220.68    6.20
   8  -4  -6  219.58    6.30
   8   4  -6  225.28    6.20
   8   4  -6  223.08    6.20
   7  -4  -6    4.30    0.60
   7  -4  -6    4.30    0.60
   7  -4  -6    4.20    0.50
   7   4  -6    5.30    0.70
   7   4  -6    5.20    0.70
   6  -4  -6  164.68    4.60
   6  -4  -6  154.78    4.90
   6  -4  -6  161.78    4.60
   6   4  -6  164.58    4.60
   6   4  -6  162.48    4.60
   5  -4  -6    2.10    0.40
   5  -4  -6    2.50    0.50
   5  -4  -6    3.60    0.50
   5   4  -6    2.90    0.60
   5   4  -6    3.40    0.50
   5   4  -6    2.90    0.50
   4  -4  -6  309.77    8.30
   4  -4  -6  296.47    8.30
   4  -4  -6  309.37    8.30
   4   4  -6  309.97    8.40
   4   4  -6  308.67    8.30
   4   4  -6  303.87    8.40
   3  -4  -6   83.59    2.50
   3  -4  -6   85.39    2.50
  -3  -4   6   88.99    3.90
   3   4  -6   86.79    2.60
   3   4  -6   83.79    2.60
   3   4  -6   81.49    2.50
  -2  -4   6  255.37    7.90
   2  -4  -6  273.07    7.00
   2   4  -6  252.97    7.10
   2   4  -6  248.88    7.10
   2   4  -6  253.37    7.00
  -1  -4   6  567.24   16.60
   1  -4  -6  604.94   15.80
   1   4  -6  600.04   15.90
   1   4  -6  599.64   15.80
   0  -4  -6   18.70    0.80
   0   4   6   17.50    1.00
   0   4  -6   18.80    1.00
   0   4  -6   18.80    0.90
  -1  -4  -6   78.39    2.40
  -1   4  -6   78.49    2.40
  -1   4  -6   76.59    2.40
   1   4   6   78.49    2.40
  -1   4  -6   80.99    2.40
  -2  -4  -6  158.38    4.50
  -2   4  -6  158.38    4.50
   2   4   6  160.18    4.60
  -2   4  -6  170.38    4.50
   2   4   6  157.28    4.60
   3   4   6   26.10    1.10
  -3   4  -6   26.00    1.10
   3   4   6   24.30    1.10
  -3   4  -6   26.30    1.00
   4  -4   6  437.66   11.90
  -4  -4  -6  445.26   11.90
   4   4   6  439.66   11.90
  -4   4  -6  424.26   11.90
  -4   4  -6  443.66   11.90
   4   4   6  451.15   11.90
   5  -4   6  110.69    3.20
  -5  -4  -6  100.59    3.20
  -5   4  -6  104.99    3.20
   5   4   6  108.59    3.20
  -5   4  -6  112.49    3.20
   5   4   6  106.39    3.20
  -6  -4  -6    7.40    0.60
   6  -4   6    8.20    0.80
   6   4   6    7.70    0.70
   6   4   6    7.50    0.80
  -6   4  -6    7.60    0.60
   7  -4   6   17.10    1.30
  -7  -4  -6   22.00    1.00
  -7   4  -6   20.80    0.90
   7   4   6   20.20    0.90
   7   4   6   22.30    1.10
   8  -4   6   14.00    1.20
  -8  -4  -6   13.30    0.70
  -8   4  -6   12.20    0.60
   8   4   6   12.60    0.70
   8   4   6   12.90    0.80
  -9  -4  -6    0.90    0.30
  -9   4  -6    1.60    0.30
   9   4   6    2.10    0.40
 -10   4  -6   11.10    0.50
  10   4   6   10.70    0.50
  11  -5  -6   25.30    1.00
 -11   5   6   25.60    0.90
  11   5  -6   25.00    1.00
  10  -5  -6   17.10    0.80
  10  -5  -6   17.50    0.80
 -10   5   6   16.80    0.80
  10   5  -6   17.50    0.90
  10   5  -6   16.30    0.80
   9  -5  -6   12.60    0.80
   9  -5  -6   12.10    0.70
   9   5  -6   13.30    0.80
   8  -5  -6   16.10    0.80
   8  -5  -6   15.20    0.80
   8   5  -6   15.70    0.90
   8   5  -6   16.10    0.90
   7  -5  -6   54.59    1.80
   7   5  -6   55.89    1.90
   7   5  -6   53.79    1.80
   6  -5  -6   11.40    0.80
   6  -5  -6   10.70    0.70
   6   5  -6   10.80    0.80
   6   5  -6   10.50    0.80
   5  -5  -6   76.59    2.40
   5  -5  -6   76.79    2.40
   5   5  -6   79.59    2.40
   5   5  -6   80.79    2.50
   5   5  -6   79.29    2.50
   4  -5  -6    0.20    0.50
   4  -5  -6    0.40    0.20
   4  -5  -6    0.00    0.30
   4   5  -6    0.20    0.40
   4   5  -6    0.20    0.40
   4   5  -6    0.40    0.40
   3  -5  -6   20.90    0.90
   3  -5  -6   24.20    1.00
   3   5  -6   23.40    1.10
   3   5  -6   21.20    1.00
   3   5  -6   23.50    1.00
   2  -5  -6    4.30    0.50
   2   5  -6    2.70    0.50
  -2   5   6    4.70    1.10
   2   5  -6    3.90    0.60
   2   5  -6    3.90    0.60
   1  -5  -6   27.80    1.10
   1   5  -6   27.40    1.20
   1   5  -6   28.20    1.20
   1   5  -6   27.20    1.10
  -1   5   6   27.30    1.20
   0  -5  -6   33.20    1.20
   0   5  -6   36.40    1.50
   0   5   6   36.00    1.40
   0   5  -6   36.80    1.30
   0   5  -6   32.30    1.40
   0   5  -6   35.70    1.30
  -1  -5  -6   22.40    1.20
  -1   5  -6   20.80    0.90
   1   5   6   20.30    1.00
  -1   5  -6   18.80    1.00
  -1   5  -6   18.00    1.20
  -1   5  -6   20.70    1.00
  -2  -5  -6   70.39    2.20
   2   5   6   71.49    2.30
  -2   5  -6   69.19    2.20
   2   5   6   69.99    2.50
  -3  -5  -6  198.38    5.70
  -3   5  -6  202.68    5.60
   3   5   6  200.98    5.70
  -3   5  -6  203.08    5.60
   3   5   6  207.08    5.70
   4  -5   6    0.90    0.40
   4   5   6    1.00    0.40
   4   5   6    0.50    0.30
  -4   5  -6    0.60    0.30
  -4   5  -6    0.40    0.20
   5  -5   6   26.10    1.10
  -5  -5  -6   23.60    1.10
   5   5   6   24.60    1.10
  -5   5  -6   25.60    1.10
   5   5   6   24.40    1.10
  -5   5  -6   24.30    1.00
  -6  -5  -6    7.30    0.60
   6   5   6    8.00    0.60
  -6   5  -6    6.70    0.50
  -6   5  -6   10.20    1.10
   6   5   6    7.40    0.60
  -7  -5  -6   19.50    1.00
  -7   5  -6   19.60    0.80
   7   5   6   20.40    0.90
   7   5   6   19.50    0.90
  -8  -5  -6   12.20    0.70
   8   5   6   11.10    0.80
  -8   5  -6   11.80    0.60
   8   5   6   11.40    0.70
   9   5   6    9.70    0.60
  -9   5  -6    9.90    0.50
 -11   6   6   16.10    0.60
  11   6  -6   14.80    0.70
  10  -6  -6   87.59    2.60
  10   6  -6   88.89    2.60
 -10   6   6   90.29    2.50
  10   6  -6   87.29    2.60
   9  -6  -6   67.99    2.10
   9   6  -6   66.09    2.10
   9   6  -6   65.39    2.10
  -9   6   6   63.69    2.00
   8  -6  -6   22.70    1.00
   8   6  -6   25.60    1.30
   7  -6  -6   26.00    1.00
   7  -6  -6   24.90    1.10
   7   6  -6   25.70    1.10
   7   6  -6   24.40    1.20
   6  -6  -6  186.78    5.50
   6  -6  -6  198.38    5.40
   6   6  -6  195.48    5.60
   6   6  -6  197.38    5.60
   5  -6  -6    1.20    0.50
   5   6  -6    1.30    0.40
   5   6  -6    1.00    0.40
   5   6  -6    0.90    0.40
   4  -6  -6  363.16   10.10
   4   6  -6  365.66   10.20
   4   6  -6  387.06   10.10
   4   6  -6  365.76   10.00
   3  -6  -6  107.99    3.30
   3   6  -6  111.79    3.30
   3   6  -6  113.89    3.30
   3   6  -6  113.19    3.40
   2  -6  -6  105.49    3.20
   2   6  -6  111.29    3.30
   2   6  -6  108.89    3.20
   2   6  -6  111.29    3.30
   1  -6  -6   87.39    2.70
   1   6  -6   89.29    2.70
  -1   6   6   87.79    2.80
   1   6  -6   90.59    2.70
   1   6  -6   89.19    2.80
   0  -6  -6    8.80    0.70
   0   6   6    9.40    0.80
   0   6  -6    9.30    0.90
   0   6  -6    8.90    0.60
   0   6  -6    7.80    0.70
  -1  -6  -6    3.00    0.50
   1   6   6    2.50    0.60
  -1   6  -6    3.30    0.60
  -1   6  -6    1.70    0.60
  -1   6  -6    2.80    0.50
  -1   6  -6    3.60    0.50
  -2   6  -6  136.69    3.90
   2   6   6  136.79    4.40
  -2   6  -6  137.99    3.90
  -3  -6  -6   79.49    2.60
  -3   6  -6   80.99    2.50
   3   6   6   83.29    2.50
   3   6   6   80.49    2.50
  -3   6  -6   81.89    2.50
  -4  -6  -6   44.30    1.60
   4  -6   6   43.40    1.60
  -4   6  -6   42.80    1.50
   4   6   6   44.30    1.60
   4   6   6   44.30    1.60
  -4   6  -6   42.90    1.50
  -5  -6  -6    0.40    0.30
   5  -6   6   -0.10    0.50
  -5   6  -6    0.20    0.30
   5   6   6    0.40    0.30
  -6  -6  -6   19.00    0.90
  -6   6  -6   20.10    0.80
  -6   6  -6   19.80    0.90
   6   6   6   18.90    0.90
   6   6   6   18.00    0.80
  -7  -6  -6   19.10    0.80
   7   6   6   19.80    0.80
   7   6   6   20.30    0.80
  -7   6  -6   19.30    0.80
   8   6   6   18.20    0.80
   8   6   6   18.40    0.70
  -8   6  -6   20.30    0.80
 -10   7   6    1.40    0.30
 -10   7   6    1.20    0.40
  10   7  -6    0.80    0.20
   9  -7  -6   34.50    1.30
  -9   7   6   34.40    1.10
   9   7  -6   35.10    1.20
   9   7  -6   35.10    1.20
   8  -7  -6   60.19    1.90
   8   7  -6   60.79    1.90
  -8   7   6   61.49    2.00
   8   7  -6   60.59    1.90
   7  -7  -6   18.50    0.90
   7   7  -6   18.50    0.90
   7   7  -6   18.30    0.90
  -7   7   6   17.70    0.80
   6  -7  -6   13.90    0.80
   6   7  -6   14.80    1.10
  -6   7   6   13.10    0.70
   6   7  -6   14.10    0.80
   5  -7  -6   24.90    1.10
   5   7  -6   23.40    1.00
  -5   7   6   24.20    1.00
   5   7  -6   23.20    1.10
   4  -7  -6  101.49    3.10
   4   7  -6  103.19    3.20
   4   7  -6  104.09    3.10
  -4   7   6  103.39    3.00
   4   7  -6  102.19    3.00
   3  -7  -6  122.69    3.70
   3   7  -6  122.09    3.70
  -3   7   6  126.39    3.60
   3   7  -6  128.49    3.70
   3   7  -6  121.69    3.60
   2  -7  -6   13.60    0.80
   2   7  -6   13.80    0.80
   2   7  -6   13.00    0.70
   2   7  -6   13.60    0.90
  -2   7   6   13.30    0.90
   1  -7  -6   17.50    0.90
   1   7  -6   17.20    1.00
  -1   7   6   18.60    1.00
   1   7  -6   18.20    0.80
   1   7  -6   17.20    0.90
   0  -7  -6   83.39    2.70
   0   7   6   85.89    2.60
   0   7  -6   86.29    2.70
   0   7  -6   83.29    2.60
   0   7  -6   83.39    2.60
  -1  -7  -6   67.59    2.20
  -1   7  -6   69.59    2.20
  -1   7  -6   67.39    2.10
   1   7   6   69.29    2.20
  -2  -7  -6    2.00    0.50
  -2   7  -6    1.80    0.40
   2   7   6    1.40    0.30
  -2   7  -6    2.00    0.40
  -3  -7  -6   77.09    2.60
  -3   7  -6   80.49    2.40
   3   7   6   79.69    2.50
  -3   7  -6   81.89    2.40
  -4  -7  -6   35.60    1.30
  -4   7  -6   33.70    1.20
   4   7   6   33.90    1.30
  -4   7  -6   35.10    1.20
   4   7   6   32.30    1.20
  -5  -7  -6   68.49    2.40
   5   7   6   64.69    2.00
  -5   7  -6   66.89    2.00
  -5   7  -6   64.99    2.00
   5   7   6   63.39    2.00
  -6  -7  -6    0.90    0.30
  -6   7  -6    1.60    0.40
  -6   7  -6    2.70    0.40
   6   7   6    1.40    0.30
   6   7   6    1.40    0.30
  -7   7  -6    0.60    0.20
   7   7   6    0.60    0.30
   7   7   6    0.80    0.20
   8   8  -6    7.00    0.50
  -8   8   6    6.80    0.40
   8   8  -6    9.20    0.80
   7  -8  -6    1.10    0.50
   7   8  -6    0.70    0.40
  -7   8   6    0.60    0.20
   7   8  -6    0.50    0.20
   6  -8  -6   11.20    0.80
   6   8  -6   11.60    0.60
   6   8  -6   11.70    0.60
  -6   8   6   11.60    0.60
   5  -8  -6    0.20    0.40
   5   8  -6    0.20    0.20
   5   8  -6    0.50    0.30
  -5   8   6    0.60    0.20
   4  -8  -6   24.00    1.00
  -4   8   6   21.80    0.90
   4   8  -6   22.00    1.00
   4   8  -6   23.00    1.00
   4   8  -6   22.60    1.00
   3  -8  -6    0.10    0.30
   3   8  -6    0.50    0.30
   3   8  -6    0.10    0.30
   3   8  -6    0.00    0.30
  -3   8   6   -0.20    0.30
   2  -8  -6   18.30    0.90
   2   8  -6   18.70    1.00
  -2   8   6   20.40    1.00
   2   8  -6   18.70    0.90
   2   8  -6   19.70    0.90
   1  -8  -6    0.90    0.30
   1   8  -6    1.00    0.30
   1   8  -6    0.70    0.30
   1   8  -6    1.30    0.40
   0  -8  -6    0.20    0.30
   0   8   6   -0.20    0.40
   0   8  -6    0.10    0.30
   0   8  -6    0.00    0.20
  -1  -8  -6    0.20    0.30
   1   8   6   -0.10    0.30
  -1   8  -6    0.20    0.20
  -2  -8  -6    4.50    0.60
   2   8   6    3.80    0.50
  -2   8  -6    4.50    0.50
  -3  -8  -6    2.40    0.50
  -3   8  -6    1.70    0.40
   3   8   6    1.00    0.30
  -4  -8  -6   35.70    1.30
   4   8   6   40.10    1.40
  -4   8  -6   36.50    1.20
   5   8   6    3.30    0.40
  -5   8  -6    3.60    0.40
  -6   9   6   -0.30    0.20
   6   9  -6    0.20    0.20
   6   9  -6    0.30    0.20
   5   9  -6   23.80    0.90
  -5   9   6   23.30    0.80
   5   9  -6   23.80    0.90
   4   9  -6   28.10    1.00
   4   9  -6   27.60    1.00
  -4   9   6   27.30    1.00
   3  -9  -6   42.00    1.60
   3   9  -6   43.50    1.40
   3   9  -6   42.20    1.40
   2  -9  -6   11.20    0.90
   2   9  -6   11.40    0.60
   2   9  -6   13.30    0.80
   2   9  -6   11.30    0.60
   1  -9  -6   19.80    1.00
   1   9  -6   19.00    0.80
   0  -9  -6   64.09    2.10
   0   9  -6   65.39    1.90
  -1  -9  -6    4.00    0.80
  -1   9  -6    3.80    0.40
   1   9   6    3.20    0.60
  -2   9  -6    1.30    0.30
   2   9   6    1.60    0.30
  -3   9  -6    7.20    0.40
   3   9   6    6.70    0.50
  13   0  -7    0.40    0.40
  12   0  -7   -0.20    0.30
  12   0  -7   -0.80    0.40
  11   0  -7   58.89    1.90
  11   0  -7   56.79    1.90
  10   0  -7    0.10    0.30
  10   0  -7    0.20    0.30
   9   0  -7  247.48    7.00
   9   0  -7  251.67    7.00
   9   0  -7  260.97    7.00
   8   0  -7    0.00    0.20
   8   0  -7   -0.10    0.30
   8   0  -7   -0.50    0.40
   7   0  -7  385.86   10.20
   7   0  -7  374.76   10.20
   7   0  -7  376.56   10.20
   6   0  -7    0.00    0.30
   5   0  -7  208.88    5.80
  -5   0   7  203.88    5.80
  -5   0   7  217.98    5.90
   4   0  -7   -0.30    0.30
   1   0  -7  364.66    9.70
  -1   0   7  366.86    9.70
   1   0   7  713.33   19.30
  -1   0  -7  724.03   19.30
   2   0   7    0.10    0.60
  -2   0  -7   -0.20    0.80
   3   0   7   21.30    1.80
   3   0   7   20.90    1.00
   4   0   7    0.20    0.30
   4   0   7    0.20    0.50
  -4   0  -7   -0.20    0.40
  -5   0  -7    0.80    0.40
   6   0   7    0.00    0.30
  -6   0  -7   -0.10    0.40
   7   0   7   20.60    0.90
  -7   0  -7   18.80    1.10
   8   0   7    0.40    0.30
   9   0   7   42.90    1.40
  10   0   7    0.10    0.30
  13  -1  -7    0.70    0.40
  13   1  -7    1.60    0.50
  12  -1  -7   10.70    0.70
  12  -1  -7   10.50    0.70
  12   1  -7   11.60    0.90
  11  -1  -7   14.30    0.80
  11  -1  -7   14.70    0.80
  11   1  -7   13.00    0.80
  10  -1  -7   60.49    2.00
  10  -1  -7   61.29    2.00
  10  -1  -7   61.39    2.00
  10   1  -7   62.89    2.00
  10   1  -7   61.69    2.00
   9  -1  -7    6.50    0.80
   9  -1  -7    4.90    0.60
   9  -1  -7    5.50    0.50
   9   1  -7    6.50    0.60
   9   1  -7    6.50    0.80
   8  -1  -7  338.17    9.30
   8  -1  -7  341.27    9.40
   8  -1  -7  348.97    9.40
   8   1  -7  348.37    9.30
   8   1  -7  356.46    9.40
   8   1  -7  334.47    9.30
   7  -1  -7   74.89    2.20
   7  -1  -7   69.69    2.20
   7  -1  -7   75.49    2.20
   7   1  -7   71.09    2.30
   7   1  -7   69.09    2.20
   7   1  -7   76.39    2.20
  -6  -1   7  381.96   10.70
   6  -1  -7  371.96   10.30
   6  -1  -7  369.26   10.30
   6  -1  -7  386.66   10.30
   6   1  -7  394.46   10.30
  -5  -1   7   37.80    1.60
  -5  -1   7   35.50    1.60
   5  -1  -7   34.40    1.20
   5   1  -7   34.90    1.30
   4  -1  -7   19.50    0.80
  -4  -1   7   20.70    1.10
  -4  -1   7   20.10    1.00
  -3  -1   7   38.10    1.30
   3  -1  -7   33.80    1.20
  -2  -1   7  305.07    8.20
   2  -1  -7  288.57    8.10
   2   1  -7  311.07    8.20
   1  -1  -7  278.07    7.50
  -1  -1   7  271.87    7.50
   1   1  -7  273.57    7.50
   0  -1  -7  519.95   13.50
   0  -1   7  513.75   13.70
   0  -1  -7  513.85   13.50
   0  -1  -7  482.85   13.50
   0   1  -7  500.75   13.70
   1  -1   7   -0.20    0.50
  -1  -1  -7    0.20    0.50
  -1  -1  -7    0.20    0.20
  -1   1  -7    0.20    0.60
   2  -1   7  185.38    5.40
  -2  -1  -7  147.99    5.90
  -2   1  -7  187.28    5.80
   3  -1   7   -0.70    1.00
   3  -1   7   -0.50    0.30
  -3   1  -7    0.40    0.30
   3   1   7    0.10    0.40
   3   1   7    0.20    0.40
   4  -1   7  255.47    6.90
   4   1   7  252.17    6.90
   4   1   7  241.38    6.90
  -4   1  -7  248.58    6.80
   5  -1   7    0.60    0.30
   5   1   7    0.40    0.30
  -5   1  -7    1.40    0.40
   5   1   7   -0.10    0.40
   6  -1   7  158.28    4.50
   6   1   7  152.58    4.50
   6   1   7  151.88    4.50
  -6   1  -7  160.78    4.40
   7  -1   7   36.80    1.30
  -7   1  -7   34.40    1.30
   7   1   7   36.60    1.30
  -8   1  -7  120.79    3.50
   8   1   7  120.49    3.60
   9  -1   7   23.60    0.90
  -9  -1  -7   23.00    1.10
   9   1   7   23.20    0.90
  10  -1   7    2.20    0.50
  10   1   7    0.90    0.30
  13  -2  -7    1.80    0.30
  12  -2  -7    0.20    0.30
  12  -2  -7   -0.10    0.20
  12   2  -7    0.10    0.50
  11  -2  -7   27.60    1.10
  11  -2  -7   25.20    1.00
  11   2  -7   28.50    1.20
  10  -2  -7  341.37    9.10
  10  -2  -7  335.97    9.20
  10  -2  -7  334.57    9.20
  10   2  -7  334.87    9.20
   9  -2  -7  170.48    5.00
   9  -2  -7  175.18    5.00
   9  -2  -7  179.68    5.00
   9   2  -7  180.38    5.00
   8  -2  -7    1.30    0.60
   8  -2  -7    2.50    0.50
   8  -2  -7    1.40    0.30
   8   2  -7    2.70    0.60
   7  -2  -7  193.08    5.40
   7  -2  -7  191.58    5.40
   7  -2  -7  202.38    5.40
   7   2  -7  195.28    5.40
   7   2  -7  190.88    5.50
   7   2  -7  191.98    5.40
   7   2  -7  185.38    5.40
   6  -2  -7   52.19    1.70
   6  -2  -7   49.80    1.70
   6  -2  -7   53.19    1.70
  -6  -2   7   50.79    2.90
   6   2  -7   51.49    1.80
   6   2  -7   48.60    1.90
   5  -2  -7    5.50    0.70
  -5  -2   7    6.30    1.30
  -5  -2   7    4.40    1.10
  -4  -2   7    6.50    1.30
   4  -2  -7    6.40    0.50
  -4  -2   7    7.30    1.10
   3  -2  -7  110.59    3.10
  -3  -2   7  109.69    3.40
   2  -2  -7  138.99    4.00
  -2  -2   7  145.59    4.30
   2   2  -7  145.59    4.30
  -1  -2   7 1182.68   31.70
   1  -2  -7 1168.38   31.40
   1   2  -7 1212.28   31.70
   0  -2  -7  182.88    5.10
   0  -2  -7  188.38    5.10
   0  -2  -7  190.28    5.10
   0  -2   7  191.28    5.60
   0   2  -7  179.48    5.60
   1  -2   7  620.24   16.60
  -1  -2  -7  612.24   16.30
  -1  -2  -7  607.04   16.10
  -1   2  -7  572.74   16.70
   2  -2   7    2.70    0.90
  -2  -2  -7    3.40    0.40
   2   2   7    1.70    0.40
  -2   2  -7    2.80    0.60
   3  -2   7    0.30    0.30
   3   2   7    0.70    0.40
   3   2   7   -0.10    0.30
  -3   2  -7   -0.20    0.30
   4  -2   7  245.58    6.70
   4   2   7  237.88    6.70
  -4   2  -7  240.38    6.60
   4   2   7  240.08    6.70
   5  -2   7    5.10    0.60
  -5   2  -7    4.30    0.60
   5   2   7    3.90    0.70
   5   2   7    4.70    0.60
   6  -2   7   15.10    0.80
  -6   2  -7   14.80    0.80
   6   2   7   16.60    1.00
   6   2   7   13.70    0.90
   7  -2   7   68.19    2.10
   7   2   7   65.89    2.20
  -7   2  -7   67.59    2.10
   7   2   7   68.19    2.20
   8  -2   7   13.80    0.80
  -8   2  -7   13.10    0.70
   8   2   7   13.50    0.70
  -9  -2  -7  145.79    4.20
   9  -2   7  152.18    4.10
  -9   2  -7  148.79    4.10
   9   2   7  147.49    4.20
  10   2   7    0.30    0.20
  12  -3  -7    2.80    0.40
  12  -3  -7    1.70    0.30
  11  -3  -7    1.60    0.30
  11  -3  -7    1.80    0.50
  10  -3  -7  144.39    4.20
  10  -3  -7  145.69    4.20
  10   3  -7  144.99    4.50
   9  -3  -7  188.28    5.30
   9  -3  -7  186.28    5.20
   9  -3  -7  183.18    5.20
   9   3  -7  186.38    5.30
   8  -3  -7  359.36    9.90
   8  -3  -7  373.36   10.00
   8  -3  -7  364.16   10.00
   8   3  -7  366.36   10.00
   8   3  -7  372.76   10.00
   7  -3  -7   41.90    1.50
   7  -3  -7   43.20    1.50
   7  -3  -7   43.90    1.50
   7   3  -7   42.30    1.60
   7   3  -7   43.30    1.60
   7   3  -7   41.70    1.70
   6  -3  -7    0.30    0.30
   6  -3  -7    0.40    0.30
   6   3  -7    0.90    0.40
   6   3  -7    0.40    0.50
   6   3  -7    0.40    0.40
   5  -3  -7    0.70    0.30
   5  -3  -7    0.40    0.30
   5  -3  -7    0.60    0.30
  -5  -3   7   -0.10    1.20
   5   3  -7    1.10    0.40
   5   3  -7    1.30    0.40
   5   3  -7    1.00    0.50
   4  -3  -7   10.70    0.80
   4  -3  -7   13.00    0.60
  -4  -3   7   11.70    1.80
   4   3  -7   12.70    0.80
   4   3  -7   12.00    0.90
   4   3  -7   14.20    1.50
  -3  -3   7    0.10    0.70
  -2  -3   7   34.10    1.80
   2  -3  -7   34.90    1.20
   1  -3  -7    1.20    0.30
  -1  -3   7    0.90    0.70
   0  -3  -7  443.06   12.70
   0  -3   7  459.15   13.30
   0   3  -7  516.35   12.90
  -1  -3  -7   85.49    2.50
   1  -3   7   83.19    3.40
   1   3   7   81.49    2.50
  -1   3  -7   81.99    2.50
  -1   3  -7   82.09    2.50
  -1   3  -7   81.79    2.50
  -2  -3  -7  171.68    5.00
   2   3   7  170.38    5.00
  -2   3  -7  180.78    5.00
  -2   3  -7  201.68    5.60
   2   3   7  176.68    5.00
  -2   3  -7  174.58    5.00
  -3  -3  -7   43.20    1.50
   3   3   7   43.70    1.50
  -3   3  -7   41.80    1.50
   3   3   7   43.00    1.50
  -3   3  -7   41.40    1.40
  -4  -3  -7    2.30    0.40
   4  -3   7    1.60    0.50
  -4   3  -7    2.10    0.50
   4   3   7    1.40    0.40
  -4   3  -7    2.40    0.50
   5  -3   7  122.09    3.50
  -5   3  -7  123.19    3.50
   5   3   7  118.69    3.50
   5   3   7  118.69    3.50
   6  -3   7    7.70    0.70
  -6   3  -7    5.50    0.60
   6   3   7    6.50    0.60
   6   3   7    4.20    0.70
  -7  -3  -7    4.50    0.50
   7  -3   7    5.10    0.60
  -7   3  -7    5.10    0.50
   7   3   7    4.80    0.50
   8  -3   7   52.99    1.70
  -8  -3  -7   54.09    1.70
  -8   3  -7   50.49    1.60
   8   3   7   50.59    1.80
  -9  -3  -7    3.30    0.60
   9  -3   7    3.30    0.70
  -9   3  -7    4.10    0.40
   9   3   7    4.20    0.50
  10   3   7    4.20    0.40
  12  -4  -7   10.50    0.60
  11  -4  -7    3.40    0.50
 -11   4   7    3.90    0.50
  11   4  -7    3.70    1.00
  10  -4  -7    8.90    0.60
  10  -4  -7   11.30    0.60
  10   4  -7    9.20    0.80
   9  -4  -7  146.59    4.20
   9  -4  -7  144.69    4.20
   9   4  -7  147.19    4.20
   9   4  -7  145.69    4.20
   8  -4  -7    0.00    0.30
   8  -4  -7    0.00    0.30
   8  -4  -7    0.20    0.40
   8   4  -7    0.10    0.40
   8   4  -7    0.40    0.40
   7  -4  -7  104.39    3.00
   7  -4  -7  105.19    3.10
   7  -4  -7  101.49    3.00
   7   4  -7  102.09    3.10
   7   4  -7   99.69    3.10
   6  -4  -7   18.90    1.00
   6  -4  -7   20.00    0.90
   6   4  -7   20.60    1.00
   6   4  -7   19.60    1.00
   6   4  -7   20.30    1.10
   5  -4  -7    4.50    0.70
   5  -4  -7    4.90    0.60
   5   4  -7    5.80    0.70
   5   4  -7    7.30    0.70
   5   4  -7    5.20    0.70
   4  -4  -7    2.40    0.40
   4  -4  -7    3.50    0.80
   4  -4  -7    2.30    0.60
   4   4  -7    1.60    0.40
   4   4  -7    1.50    0.40
   4   4  -7    2.00    0.50
   3  -4  -7    0.30    0.20
   3  -4  -7   -0.10    0.30
   3   4  -7   -0.30    0.40
   3   4  -7   -0.10    0.30
   3   4  -7    0.80    0.40
   2  -4  -7  104.99    3.00
   2  -4  -7   98.59    3.00
   2   4  -7  104.09    3.00
   2   4  -7  101.39    3.00
   2   4  -7  100.39    3.10
   1  -4  -7  133.29    3.60
   1   4  -7  122.79    3.60
  -1   4   7  126.99    3.70
   1   4  -7  123.19    3.70
   1   4  -7  124.29    3.60
   1   4  -7  129.29    3.70
   0  -4  -7  180.68    4.90
   0   4   7  171.88    4.90
   0   4  -7  174.68    4.80
   0   4  -7  164.98    4.90
   0   4  -7  170.38    4.90
   0   4  -7  177.18    4.80
  -1  -4  -7  669.73   17.70
  -1   4  -7  639.24   17.70
  -1   4  -7  652.43   17.60
   1   4   7  678.23   17.70
  -1   4  -7  644.54   17.60
  -1   4  -7  677.73   17.70
  -2  -4  -7   25.20    1.30
   2   4   7   27.60    1.30
  -2   4  -7   27.70    1.10
   2   4   7   27.20    1.10
  -2   4  -7   27.60    1.10
  -3  -4  -7   75.09    2.20
  -3   4  -7   66.99    2.20
   3   4   7   69.39    2.20
   3   4   7   68.89    2.30
  -3   4  -7   72.09    2.20
   4  -4   7    1.20    0.40
  -4  -4  -7    0.30    0.20
  -4   4  -7    0.40    0.40
   4   4   7    0.60    0.30
   4   4   7    0.90    0.40
  -4   4  -7    0.40    0.30
  -5  -4  -7    3.10    0.50
   5  -4   7    2.50    0.60
   5   4   7    1.60    0.40
   5   4   7    2.40    0.50
  -5   4  -7    2.40    0.50
  -5   4  -7    2.10    0.50
   6  -4   7   76.29    2.30
  -6  -4  -7   70.89    2.60
   6   4   7   73.09    2.30
   6   4   7   72.39    2.30
  -6   4  -7   73.59    2.30
  -7  -4  -7  280.27    7.70
   7  -4   7  279.17    7.60
   7   4   7  280.27    7.60
  -7   4  -7  268.57    7.50
   7   4   7  276.67    7.60
   8  -4   7    0.60    0.40
  -8  -4  -7    0.00    0.30
  -8   4  -7    0.10    0.20
   8   4   7    0.20    0.20
   8   4   7    0.90    0.40
   9   4   7  117.69    3.30
  11  -5  -7   22.60    0.90
 -11   5   7   23.80    0.90
  10  -5  -7   13.20    0.70
  10  -5  -7   14.30    0.70
  10   5  -7   14.00    0.80
  10   5  -7   15.20    0.90
   9  -5  -7    0.30    0.20
   9  -5  -7   -0.10    0.30
   9   5  -7    0.40    0.30
   8  -5  -7  426.36   11.60
   8  -5  -7  444.96   11.80
   8   5  -7  418.36   11.60
   8   5  -7  423.46   11.60
   7  -5  -7   38.60    1.40
   7  -5  -7   40.60    1.40
   7   5  -7   39.30    1.50
   7   5  -7   39.00    1.50
   6  -5  -7   83.09    2.70
   6  -5  -7   86.89    2.70
   6   5  -7   90.29    2.70
   6   5  -7   92.29    2.70
   6   5  -7   88.49    2.80
   5  -5  -7   10.40    1.30
   5  -5  -7   10.70    0.70
   5  -5  -7   10.90    0.70
   5   5  -7   13.60    0.80
   5   5  -7   11.10    0.80
   5   5  -7   11.10    0.80
   4  -5  -7    5.80    0.80
   4  -5  -7    5.90    0.50
   4  -5  -7    5.70    0.90
   4   5  -7    5.70    0.80
   4   5  -7    6.90    0.80
   4   5  -7    5.10    0.60
   3  -5  -7    1.00    0.40
   3  -5  -7    0.70    0.30
   3   5  -7    0.70    0.40
   3   5  -7    0.80    0.30
   3   5  -7    0.70    0.40
   2  -5  -7  129.49    3.80
   2   5  -7  131.79    3.80
  -2   5   7  132.69    3.90
   2   5  -7  131.99    3.90
   2   5  -7  133.89    3.90
   1  -5  -7    1.00    0.30
  -1   5   7    0.90    0.40
   1   5  -7    1.10    0.40
   1   5  -7    0.80    0.50
   1   5  -7    0.10    0.30
   1   5  -7    1.10    0.30
   0  -5  -7   60.59    2.00
   0   5  -7   61.09    2.00
   0   5  -7   63.99    2.00
   0   5   7   65.99    2.10
   0   5  -7   62.19    2.10
   0   5  -7   61.29    2.00
  -1  -5  -7    1.60    0.40
   1   5   7    2.00    0.40
  -1   5  -7    1.40    0.60
  -1   5  -7    2.00    0.50
  -1   5  -7    1.60    0.40
  -2  -5  -7    2.20    0.40
   2   5   7    1.20    0.60
   2   5   7    2.10    0.60
  -2   5  -7    2.60    0.50
  -2   5  -7    1.40    0.30
  -3  -5  -7   38.90    1.50
  -3   5  -7   40.60    1.40
   3   5   7   40.60    1.50
  -3   5  -7   40.80    1.40
   3   5   7   39.60    1.50
   4  -5   7    0.90    0.40
  -4  -5  -7    0.60    0.30
   4   5   7    0.00    0.30
  -4   5  -7    0.70    0.30
   4   5   7    1.00    0.40
  -4   5  -7    0.70    0.30
   5  -5   7   32.60    1.20
  -5  -5  -7   31.30    1.20
   5   5   7   31.60    1.20
  -5   5  -7   30.40    1.20
  -5   5  -7   33.20    1.20
   5   5   7   31.50    1.20
  -6  -5  -7   41.60    1.50
   6  -5   7   41.40    1.50
   6   5   7   40.00    1.40
   6   5   7   40.30    1.40
  -6   5  -7   41.00    1.40
  -7   5  -7    0.90    0.20
   7   5   7    1.10    0.30
   7   5   7    0.60    0.30
  -8  -5  -7   68.59    2.10
   8   5   7   71.29    2.10
  -8   5  -7   71.29    2.10
   8   5   7   71.89    2.10
 -11   6   7    0.90    0.20
  11   6  -7    0.20    0.30
  10  -6  -7   -0.10    0.30
 -10   6   7    0.10    0.30
  10   6  -7    0.20    0.30
   9  -6  -7   27.80    1.10
   9  -6  -7   27.00    1.00
   9   6  -7   27.80    1.10
  -9   6   7   27.10    1.00
   9   6  -7   27.10    1.10
   8  -6  -7   29.30    1.20
   8  -6  -7   31.10    1.20
   8   6  -7   30.90    1.20
   8   6  -7   33.50    1.20
   7  -6  -7   49.99    1.70
   7  -6  -7   48.70    1.70
   7   6  -7   49.00    1.70
   7   6  -7   50.89    1.70
   6  -6  -7    0.00    0.40
   6  -6  -7   -0.10    0.30
   6   6  -7    0.50    0.30
   6   6  -7   -0.30    0.30
   5  -6  -7    3.30    0.60
   5  -6  -7    3.10    0.50
   5   6  -7    2.90    0.70
   5   6  -7    3.40    0.60
   5   6  -7    4.10    0.70
   4   6  -7   28.40    1.20
   4   6  -7   31.00    1.40
   4   6  -7   29.60    1.20
   3  -6  -7  208.98    5.90
   3   6  -7  209.88    5.90
   3   6  -7  212.28    5.80
   3   6  -7  209.58    5.90
   2  -6  -7  191.68    5.30
  -2   6   7  187.08    5.30
   2   6  -7  185.58    5.30
   2   6  -7  178.08    5.20
   2   6  -7  192.38    5.30
   1  -6  -7   84.69    2.70
  -1   6   7   89.19    2.70
   1   6  -7   82.99    2.70
   1   6  -7   87.09    2.60
   1   6  -7   90.39    2.70
   0  -6  -7   82.39    2.60
   0   6  -7   83.69    2.60
   0   6  -7   86.49    2.60
   0   6   7   82.99    2.60
   0   6  -7   82.99    2.60
   0   6  -7   84.39    2.60
  -1  -6  -7  176.58    5.30
  -1   6  -7  185.98    5.20
  -1   6  -7  179.88    5.20
  -1   6  -7  179.08    5.10
  -1   6  -7  183.18    5.10
  -2  -6  -7   25.50    1.10
  -2   6  -7   26.50    1.10
   2   6   7   26.90    1.20
  -2   6  -7   27.80    1.10
  -3  -6  -7   43.40    1.60
  -3   6  -7   45.30    1.50
  -3   6  -7   44.30    1.50
   3   6   7   44.90    1.60
   3   6   7   44.80    1.60
  -4  -6  -7   41.50    1.50
  -4   6  -7   43.90    1.50
   4   6   7   43.00    1.50
  -4   6  -7   41.90    1.40
   4   6   7   42.40    1.60
   5  -6   7    8.30    0.80
  -5  -6  -7    8.00    0.60
  -5   6  -7    7.80    0.60
   5   6   7    8.20    0.60
  -5   6  -7    7.80    0.50
   5   6   7    7.00    0.70
  -6  -6  -7    0.30    0.30
   6   6   7    0.20    0.30
  -6   6  -7    0.00    0.20
  -6   6  -7   -0.20    0.30
   6   6   7    0.10    0.20
  -7  -6  -7   59.59    1.90
   7   6   7   62.29    1.90
   7   6   7   63.89    1.90
  -7   6  -7   62.59    1.80
 -10   7   7   49.20    1.40
  10   7  -7   46.60    1.40
   9  -7  -7    8.80    0.60
  -9   7   7    8.80    0.50
   9   7  -7    8.50    0.50
   9   7  -7    9.30    0.50
   8  -7  -7    6.80    0.60
  -8   7   7    6.90    0.50
   8   7  -7    6.60    0.50
   8   7  -7    7.30    0.50
   7  -7  -7   82.09    2.50
   7   7  -7   82.89    2.50
  -7   7   7   80.49    2.40
   6  -7  -7   50.39    1.70
   6   7  -7   46.80    2.00
   6   7  -7   46.20    2.00
  -6   7   7   50.69    1.70
   5  -7  -7   39.30    1.40
   5   7  -7   35.50    1.40
   5   7  -7   39.30    1.40
   5   7  -7   36.60    1.40
  -5   7   7   37.50    1.30
   4  -7  -7   48.40    1.70
   4   7  -7   47.00    1.60
   4   7  -7   46.90    1.70
   4   7  -7   48.30    1.70
  -4   7   7   48.70    1.60
   3  -7  -7  111.89    3.30
   3   7  -7  107.59    3.30
   3   7  -7  104.99    3.20
  -3   7   7  109.69    3.20
   3   7  -7  114.69    3.40
   2  -7  -7    4.50    0.60
  -2   7   7    5.70    0.80
   2   7  -7    4.80    0.60
   2   7  -7    5.60    0.50
   2   7  -7    6.40    0.70
   1  -7  -7   12.10    0.80
   1   7  -7   11.80    0.90
   1   7  -7   10.60    0.70
  -1   7   7   12.60    0.90
   1   7  -7   12.10    0.70
   0  -7  -7  148.59    4.20
   0   7  -7  139.39    4.10
   0   7   7  144.19    4.10
   0   7  -7  142.09    4.10
   0   7  -7  136.49    4.10
  -1  -7  -7    9.30    0.70
   1   7   7    8.90    0.70
  -1   7  -7    8.90    0.60
  -2  -7  -7    4.80    0.60
   2   7   7    5.90    0.60
  -2   7  -7    5.20    0.50
  -2   7  -7    5.80    0.70
  -3  -7  -7   11.70    0.70
   3  -7   7   10.90    0.80
  -3   7  -7   11.60    0.60
  -3   7  -7   10.70    0.70
   3   7   7   10.10    0.70
  -4  -7  -7    0.50    0.30
   4  -7   7    0.80    0.40
  -4   7  -7    0.20    0.30
   4   7   7    0.00    0.20
  -4   7  -7   -0.10    0.20
  -5  -7  -7   33.60    1.20
   5   7   7   35.70    1.30
   5   7   7   33.10    1.40
  -5   7  -7   32.40    1.10
  -5   7  -7   33.10    1.10
  -6  -7  -7    4.50    0.60
   6   7   7    5.30    0.60
   6   7   7    4.80    0.40
  -6   7  -7    4.90    0.40
  -6   7  -7    4.30    0.60
  -8   8   7    0.10    0.20
   8   8  -7   -0.30    0.20
   8   8  -7    0.00    0.20
   7  -8  -7   14.40    0.90
  -7   8   7   15.60    0.70
   7   8  -7   15.00    0.70
   7   8  -7   15.80    0.70
   6  -8  -7   26.20    1.10
  -6   8   7   25.40    0.90
   6   8  -7   28.30    1.20
   6   8  -7   27.30    1.10
   5  -8  -7    8.20    0.60
   5   8  -7    7.80    0.60
  -5   8   7    7.60    0.50
   5   8  -7    7.60    0.60
   4  -8  -7  129.29    3.70
   4   8  -7  124.49    3.70
   4   8  -7  130.29    3.60
  -4   8   7  127.09    3.60
   4   8  -7  126.99    3.70
   3  -8  -7    3.80    0.60
   3   8  -7    5.00    0.60
  -3   8   7    4.80    0.60
   3   8  -7    4.90    0.50
   3   8  -7    4.20    0.50
   2  -8  -7    0.00    0.30
   2   8  -7    0.40    0.30
   2   8  -7    0.20    0.30
   2   8  -7    0.30    0.30
   1  -8  -7   62.99    2.00
   1   8  -7   63.59    2.00
   1   8  -7   62.59    2.00
   1   8  -7   62.89    1.90
   0  -8  -7   29.10    1.10
   0   8  -7   28.30    1.00
   0   8   7   28.30    1.10
  -1  -8  -7    7.50    0.60
   1   8   7    7.40    0.60
  -1   8  -7    7.70    0.50
   2  -8   7   15.00    0.80
  -2  -8  -7   14.40    0.80
   2   8   7   15.00    0.70
  -2   8  -7   15.10    0.70
  -3  -8  -7    0.80    0.30
   3   8   7    0.80    0.40
  -3   8  -7    1.60    0.30
  -4  -8  -7    2.50    0.60
   4   8   7    2.80    0.40
  -4   8  -7    3.20    0.50
  -5   8  -7    1.20    0.20
   5   8   7    1.30    0.30
  -6   9   7   27.80    0.90
   6   9  -7   28.90    0.90
   5   9  -7   26.60    0.90
  -5   9   7   27.40    0.90
   5   9  -7   28.40    1.00
  -4   9   7    8.80    0.70
   4   9  -7    6.40    0.50
   3   9  -7    4.30    0.40
   3   9  -7    4.90    0.50
   3   9  -7    4.20    0.70
   2  -9  -7   37.20    1.40
   2   9  -7   38.40    1.30
   2   9  -7   36.10    1.30
   1  -9  -7    3.90    0.70
   1   9  -7    2.90    0.40
   0  -9  -7   10.30    1.10
   0   9  -7    7.70    0.50
  -1   9  -7    1.30    0.30
   2   9   7   53.39    1.60
  -2   9  -7   53.29    1.60
  13   0  -8    0.90    0.40
  12   0  -8   13.00    0.80
  12   0  -8   12.90    0.80
  11   0  -8   -0.10    0.30
  11   0  -8    0.10    0.30
  10   0  -8  200.98    5.60
  10   0  -8  206.18    5.80
  10   0  -8  196.98    5.70
   9   0  -8    0.10    0.30
   9   0  -8    0.10    0.30
   9   0  -8    0.20    0.40
   8   0  -8  258.37    7.00
   8   0  -8  247.88    6.90
   8   0  -8  248.98    6.90
   7   0  -8   -0.30    0.30
   7   0  -8    0.50    0.40
   7   0  -8    0.20    0.30
   6   0  -8   16.80    0.90
   6   0  -8   19.10    0.80
   6   0  -8   16.70    0.90
   5   0  -8    0.30    0.30
   4   0  -8  810.72   21.50
   0   0   8   53.99    1.80
   1   0   8   -0.10    0.50
  -2   0  -8  192.68    5.40
   2   0   8  190.48    5.90
   2   0   8  190.18    5.30
  -3   0  -8   -0.30    0.40
   3   0   8    0.30    0.30
   4   0   8    8.50    0.70
   4   0   8    7.70    0.80
  -4   0  -8    8.10    0.80
   5   0   8    1.10    0.30
  -5   0  -8   -0.70    0.40
   5   0   8   -0.30    0.50
  -6   0  -8   24.60    1.10
   6   0   8   25.80    1.10
   7   0   8    0.00    0.30
   8   0   8   82.59    2.50
   9   0   8    0.70    0.30
  10   0   8  111.39    3.10
  13  -1  -8   84.79    2.50
  12  -1  -8    3.00    0.50
  12  -1  -8    3.30    0.50
  12   1  -8    5.10    0.70
  11  -1  -8    0.30    0.30
  11  -1  -8    0.40    0.30
  11   1  -8    0.70    0.50
  11   1  -8    0.50    0.40
  10  -1  -8   60.59    1.90
  10  -1  -8   60.29    1.90
  10  -1  -8   56.69    2.00
  10   1  -8   59.99    2.00
  10   1  -8   60.39    2.00
   9  -1  -8  191.98    5.20
   9  -1  -8  175.28    5.30
   9  -1  -8  179.48    5.20
   9   1  -8  188.08    5.20
   9   1  -8  192.48    5.20
   9   1  -8  187.38    5.20
   8  -1  -8   53.19    1.80
   8  -1  -8   54.69    1.80
   8   1  -8   54.59    1.80
   8   1  -8   55.49    1.80
   8   1  -8   53.69    1.80
   7  -1  -8  704.03   18.50
   7  -1  -8  685.33   18.50
   7  -1  -8  684.13   18.50
   7   1  -8  698.43   18.50
   7   1  -8  692.53   18.50
   7   1  -8  698.83   18.50
   6  -1  -8   75.89    2.30
   6  -1  -8   78.89    2.30
   6  -1  -8   71.99    2.30
   6   1  -8   71.99    2.30
   6   1  -8   72.39    2.30
   6   1  -8   75.89    2.30
   5  -1  -8    2.20    0.40
   5  -1  -8    2.60    0.50
   5  -1  -8    1.80    0.40
   5   1  -8    3.90    1.00
  -4  -1   8   14.00    0.90
   4  -1  -8   11.40    0.70
  -3  -1   8   47.80    1.60
  -3  -1   8   47.70    1.60
   3  -1  -8   47.30    1.50
   2  -1  -8    0.30    0.30
  -2  -1   8    0.80    0.30
   1  -1  -8  620.14   16.60
  -1  -1   8  618.94   16.70
   1   1  -8  633.24   16.80
   0  -1  -8    1.50    0.30
   0  -1   8    1.50    0.50
   0   1  -8    1.80    0.70
   1  -1   8   57.59    2.40
  -1  -1  -8   56.59    1.80
   2  -1   8   11.50    0.80
   2  -1   8    9.40    2.00
  -2  -1  -8   11.70    0.70
   2   1   8    9.80    0.80
  -2   1  -8   11.80    0.70
  -2   1  -8   12.10    1.00
   3  -1   8   61.29    2.00
  -3   1  -8   60.49    1.90
   3   1   8   61.79    2.00
   3   1   8   62.89    2.00
   4  -1   8    2.50    0.50
   4  -1   8    0.30    0.30
   4   1   8    0.90    0.30
  -4   1  -8    1.30    0.30
   4   1   8    0.50    0.40
   5  -1   8   34.20    1.30
   5   1   8   32.40    1.30
  -5   1  -8   35.00    1.30
   5   1   8   33.40    1.30
   6  -1   8    1.80    0.50
  -6   1  -8    2.80    0.60
   6   1   8    2.60    0.50
   6   1   8    2.40    0.50
   7  -1   8   36.90    1.30
   7   1   8   36.60    1.60
  -7   1  -8   35.20    1.30
  -8  -1  -8   77.49    2.50
   8  -1   8   77.59    2.40
   8   1   8   79.79    2.40
  -8   1  -8   80.29    2.40
   9  -1   8    0.60    0.20
   9   1   8    0.50    0.20
  10   1   8    0.10    0.20
  13  -2  -8    0.20    0.30
  12  -2  -8   23.60    0.90
  12  -2  -8   23.60    1.10
  11  -2  -8    0.00    0.30
  11   2  -8    1.70    0.60
  10  -2  -8    4.50    0.60
  10  -2  -8    4.80    0.60
  10  -2  -8    4.30    0.50
  10   2  -8    4.40    0.80
   9  -2  -8   54.39    1.80
   9  -2  -8   54.49    1.80
   9   2  -8   54.19    1.90
   8  -2  -8    2.70    0.50
   8  -2  -8    4.20    0.60
   8  -2  -8    3.70    0.50
   8   2  -8    3.00    0.60
   8   2  -8    3.90    0.90
   7  -2  -8  185.28    5.10
   7  -2  -8  179.68    5.10
   7  -2  -8  176.08    5.10
   7   2  -8  185.78    5.10
   7   2  -8  183.58    5.10
   7   2  -8  184.38    5.20
   6  -2  -8    0.80    0.30
   6  -2  -8    2.60    0.50
   6  -2  -8    2.10    0.50
   6   2  -8    1.60    0.40
   6   2  -8    1.60    0.40
   6   2  -8    2.20    0.50
   5  -2  -8  136.59    3.90
   5  -2  -8  134.29    3.80
   5  -2  -8  130.89    3.80
   5   2  -8  139.39    3.90
   5   2  -8  139.99    3.90
   5   2  -8  132.99    3.90
   4  -2  -8  139.79    4.20
   4  -2  -8  161.18    4.40
  -4  -2   8  141.29    4.60
   4   2  -8  155.08    4.50
   3  -2  -8   49.90    1.60
  -3  -2   8   47.30    2.00
  -2  -2   8  116.59    3.70
   2  -2  -8  115.19    3.30
   2   2  -8  114.09    3.90
  -1  -2   8   25.00    1.50
   1  -2  -8   25.10    0.90
   1   2  -8   22.10    1.70
   0  -2  -8    0.90    0.20
   0   2  -8    1.30    0.50
  -1  -2  -8  163.38    4.40
   1  -2   8  160.08    5.20
  -1   2  -8  155.98    4.40
  -1   2  -8  152.08    4.50
   1   2   8  157.48    4.50
  -2  -2  -8   14.50    0.70
   2   2   8   14.60    0.80
  -2   2  -8   15.30    0.80
  -2   2  -8   12.20    1.00
  -2   2  -8   14.20    1.10
   2   2   8   14.70    0.90
  -3  -2  -8   33.20    1.20
   3  -2   8   31.60    1.20
   3   2   8   31.80    1.20
   3   2   8   30.50    1.30
  -3   2  -8   31.10    1.20
  -4  -2  -8    1.10    0.30
   4   2   8    0.00    0.30
   4   2   8    0.10    0.30
  -4   2  -8    0.20    0.30
   5  -2   8   24.80    1.10
  -5   2  -8   24.90    1.00
   5   2   8   24.50    1.10
   5   2   8   24.60    1.10
   6  -2   8    2.70    0.50
  -6  -2  -8    2.50    0.60
  -6   2  -8    2.80    0.50
   6   2   8    3.40    0.70
   6   2   8    3.70    0.60
   7  -2   8    0.00    0.30
  -7  -2  -8   -0.40    0.30
  -7   2  -8    0.50    0.30
   7   2   8    0.20    0.40
   7   2   8   -0.10    0.30
  -8  -2  -8  125.19    3.60
   8  -2   8  123.09    3.50
   8   2   8  119.29    3.50
  -8   2  -8  119.49    3.40
   9  -2   8    7.80    0.60
  -9   2  -8    7.20    0.60
   9   2   8    9.10    0.70
  12  -3  -8   54.29    1.70
  12  -3  -8   57.29    1.80
  11  -3  -8    0.20    0.30
  11  -3  -8    0.50    0.20
  10  -3  -8    1.00    0.30
  10  -3  -8    0.90    0.30
   9  -3  -8  139.09    4.10
   9  -3  -8  145.59    4.00
   9  -3  -8  142.89    4.00
   9   3  -8  135.79    4.10
   9   3  -8  139.69    4.10
   8  -3  -8   33.90    1.30
   8  -3  -8   33.40    1.30
   8  -3  -8   33.90    1.30
   8   3  -8   35.50    1.50
   8   3  -8   35.20    1.40
   7  -3  -8  170.08    4.90
   7  -3  -8  177.08    4.90
   7  -3  -8  176.28    5.00
   7   3  -8  178.38    5.00
   7   3  -8  173.88    5.30
   7   3  -8  179.88    5.00
   6  -3  -8  143.09    4.10
   6  -3  -8  142.89    4.10
   6  -3  -8  146.19    4.10
   6   3  -8  138.79    4.10
   6   3  -8  142.49    4.10
   6   3  -8  143.79    4.10
   5  -3  -8  309.37    8.20
   5  -3  -8  309.07    8.20
   5  -3  -8  311.97    8.30
   5   3  -8  290.67    8.30
   5   3  -8  303.57    8.20
   5   3  -8  294.67    8.20
   5   3  -8  299.57    8.30
   4  -3  -8   16.50    0.80
   4  -3  -8   16.20    0.90
  -4  -3   8   17.60    2.20
   4  -3  -8   17.50    0.80
   4   3  -8   16.30    1.00
   4   3  -8   17.30    0.80
   4   3  -8   16.00    1.10
   4   3  -8   17.10    0.90
  -3  -3   8    2.00    1.00
   3  -3  -8    0.40    0.40
   3  -3  -8    0.80    0.20
   3   3  -8    1.20    0.30
   3   3  -8    1.60    0.50
   3   3  -8    1.80    0.50
   3   3  -8    1.60    0.50
   2  -3  -8   78.69    2.30
  -2  -3   8   77.89    3.30
   2   3  -8   75.39    2.40
   2   3  -8   78.59    2.40
   2   3  -8   73.79    2.30
   2   3  -8   79.29    2.30
   1  -3  -8 1252.57   32.40
  -1  -3   8 1233.68   33.00
   1   3  -8 1180.68   32.30
   1   3  -8 1254.47   32.30
  -1   3   8 1232.08   32.40
   1   3  -8 1196.98   32.40
   1   3  -8 1212.18   32.40
   0  -3  -8  630.14   16.50
   0  -3   8  618.94   17.30
   0   3  -8  606.04   16.50
   0   3  -8  627.24   16.40
   0   3  -8  598.24   16.40
   0   3  -8  603.54   16.50
   0   3   8  629.04   16.50
  -1  -3  -8  298.97    8.10
   1   3   8  307.67    8.10
  -1   3  -8  292.17    8.10
   1   3   8  278.77    8.10
  -1   3  -8  288.17    8.10
  -1   3  -8  311.57    8.10
  -2  -3  -8    1.20    0.30
  -2   3  -8    0.80    0.30
  -2   3  -8    1.40    0.40
   2   3   8    1.10    0.30
  -2   3  -8    0.80    0.60
   2   3   8    0.60    0.50
  -3  -3  -8  123.89    3.70
   3   3   8  132.89    3.80
   3   3   8  129.59    4.10
  -3   3  -8  129.89    3.70
  -3   3  -8  130.99    3.70
   4  -3   8    7.90    0.70
  -4  -3  -8    7.70    0.60
   4   3   8    9.70    0.70
  -4   3  -8    8.30    0.60
   4   3   8    7.10    0.70
  -5  -3  -8    1.30    0.30
   5  -3   8    1.50    0.40
   5   3   8    1.20    0.30
   5   3   8    1.30    0.40
  -5   3  -8    1.40    0.30
   6  -3   8    0.00    0.30
  -6  -3  -8    0.20    0.30
  -6   3  -8    0.40    0.30
   6   3   8    0.20    0.30
   6   3   8   -0.20    0.30
   7  -3   8   32.60    1.20
  -7  -3  -8   31.90    1.20
  -7   3  -8   32.80    1.20
   7   3   8   31.40    1.20
   7   3   8   33.30    1.20
   8  -3   8    8.10    0.60
  -8  -3  -8    9.10    0.70
  -8   3  -8    8.40    0.50
   8   3   8    8.40    0.50
  -9   3  -8   87.69    2.50
   9   3   8   87.89    2.50
  12  -4  -8   37.90    1.20
  12  -4  -8   35.80    1.30
  11  -4  -8   -0.40    0.40
  11  -4  -8   -0.10    0.20
  10  -4  -8    1.40    0.40
  10  -4  -8    0.30    0.40
  10   4  -8    0.80    0.50
   9  -4  -8   14.40    0.80
   9  -4  -8   13.20    0.80
   9   4  -8   15.70    0.90
   9   4  -8   13.10    0.90
   8  -4  -8    7.70    0.80
   8  -4  -8    8.70    0.60
   8  -4  -8    8.20    0.70
   8   4  -8    7.70    0.80
   8   4  -8    8.60    0.80
   7  -4  -8   22.40    1.00
   7  -4  -8   23.40    1.00
   7  -4  -8   24.00    1.00
   7   4  -8   23.40    1.20
   7   4  -8   23.60    1.10
   7   4  -8   23.40    1.10
   6  -4  -8    3.40    0.50
   6  -4  -8    2.30    0.50
   6  -4  -8    3.50    0.60
   6   4  -8    3.60    0.70
   6   4  -8    2.60    0.50
   6   4  -8    2.50    0.70
   5  -4  -8   25.80    1.10
   5  -4  -8   25.60    1.10
   5  -4  -8   27.00    1.10
   5   4  -8   26.20    1.20
   5   4  -8   26.80    1.10
   5   4  -8   25.60    1.20
   4  -4  -8  261.27    7.30
   4  -4  -8  260.77    7.30
   4  -4  -8  263.87    7.30
   4   4  -8  264.97    7.40
   4   4  -8  279.77    7.30
   4   4  -8  270.17    7.40
   3  -4  -8   46.30    1.60
   3  -4  -8   44.50    1.70
   3  -4  -8   48.10    1.60
   3   4  -8   49.50    1.70
   3   4  -8   49.10    1.70
   3   4  -8   49.90    1.60
   3   4  -8   45.90    1.70
   2  -4  -8    2.70    0.40
   2  -4  -8    2.50    0.50
   2   4  -8    2.20    0.40
   2   4  -8    1.50    0.30
   2   4  -8    2.50    0.50
   2   4  -8    2.70    0.70
  -2   4   8    1.80    0.50
   1  -4  -8    1.70    0.40
   1   4  -8    2.00    0.40
   1   4  -8    2.60    0.50
   1   4  -8    2.20    0.50
  -1   4   8    3.20    0.70
   1   4  -8    1.90    0.40
   0  -4  -8  303.77    8.30
   0   4  -8  299.17    8.30
   0   4   8  307.67    8.30
   0   4  -8  300.77    8.30
   0   4  -8  299.57    8.20
   0   4  -8  297.37    8.20
  -1  -4  -8    1.30    0.40
  -1   4  -8    2.00    0.40
  -1   4  -8    0.60    0.50
   1   4   8    1.70    0.40
  -1   4  -8    2.00    0.40
  -2  -4  -8   28.50    1.10
  -2   4  -8   28.00    1.10
   2   4   8   30.70    1.20
   2   4   8   25.90    1.30
  -2   4  -8   26.70    1.30
  -2   4  -8   28.30    1.40
  -3  -4  -8  436.46   11.80
   3   4   8  440.06   11.80
   3   4   8  434.06   11.80
  -3   4  -8  434.36   11.70
  -3   4  -8  428.86   11.70
  -4  -4  -8  126.09    3.70
   4  -4   8  127.59    3.80
   4   4   8  126.89    3.70
   4   4   8  121.39    3.60
  -4   4  -8  122.89    3.60
  -4   4  -8  122.29    3.60
   5  -4   8    8.20    0.70
  -5  -4  -8    8.20    0.70
  -5   4  -8    8.60    0.70
   5   4   8    8.80    0.60
   5   4   8    7.30    0.60
  -6  -4  -8   12.30    0.80
   6  -4   8   13.40    0.80
  -6   4  -8   12.80    0.80
   6   4   8   12.30    0.80
   7  -4   8    4.00    0.60
  -7  -4  -8    4.50    0.60
  -7   4  -8    4.30    0.40
   7   4   8    4.70    0.60
   7   4   8    4.00    0.50
   8  -4   8   36.10    1.30
  -8  -4  -8   35.70    1.30
   8   4   8   36.80    1.20
  -8   4  -8   39.70    1.30
  11  -5  -8   21.20    0.90
  11  -5  -8   20.70    0.80
 -11   5   8   20.90    0.80
  10  -5  -8   16.30    0.80
  10  -5  -8   18.20    0.80
  10   5  -8   19.00    0.90
  10   5  -8   18.80    0.90
   9  -5  -8  248.98    7.10
   9  -5  -8  263.07    7.00
   9   5  -8  249.18    6.90
   9   5  -8  247.78    6.90
   8  -5  -8    4.70    0.60
   8  -5  -8    4.90    0.60
   8   5  -8    6.00    0.60
   8   5  -8    3.40    0.60
   7  -5  -8    0.60    0.30
   7  -5  -8    0.40    0.30
   7   5  -8    0.80    0.30
   7   5  -8    0.30    0.40
   6  -5  -8   -0.20    0.30
   6  -5  -8    0.00    0.30
   6   5  -8    0.00    0.30
   6   5  -8    0.80    0.40
   6   5  -8    0.20    0.40
   5  -5  -8  163.38    4.60
   5  -5  -8  153.98    4.80
   5  -5  -8  163.58    4.60
   5   5  -8  164.38    4.70
   5   5  -8  163.98    4.60
   5   5  -8  163.88    4.70
   4  -5  -8    4.40    1.00
   4  -5  -8    3.30    0.50
   4  -5  -8    2.80    0.60
   4   5  -8    4.20    0.60
   4   5  -8    3.40    0.60
   4   5  -8    3.50    0.50
   3  -5  -8    1.90    0.40
   3   5  -8    2.20    0.50
   3   5  -8    2.00    0.40
   3   5  -8    2.40    0.60
   2  -5  -8  108.29    3.20
   2  -5  -8  111.09    3.20
   2   5  -8  107.59    3.30
   2   5  -8  108.49    3.20
   2   5  -8  107.79    3.20
  -2   5   8  105.89    3.30
   2   5  -8  111.09    3.30
   1  -5  -8   15.50    0.80
   1   5  -8   15.10    0.90
   1   5  -8   16.90    1.20
   1   5  -8   16.30    1.20
   1   5  -8   16.40    0.80
   0  -5  -8    0.20    0.30
   0   5  -8    0.30    0.30
   0   5  -8    0.10    0.30
   0   5   8   -0.20    0.30
   0   5  -8   -0.20    0.40
   0   5  -8    0.20    0.30
  -1  -5  -8  228.78    6.40
  -1   5  -8  232.78    6.40
  -1   5  -8  224.88    6.40
   1   5   8  234.48    6.40
  -1   5  -8  230.68    6.40
  -2  -5  -8   16.10    1.00
  -2   5  -8   16.00    0.80
   2   5   8   16.50    1.10
  -2   5  -8   17.90    0.80
   2   5   8   16.80    1.20
   3   5   8   13.20    0.80
   3   5   8   12.90    0.90
  -3   5  -8   12.20    0.70
  -3   5  -8   12.20    0.80
  -4  -5  -8    6.20    0.60
   4  -5   8    5.40    0.60
   4   5   8    5.50    0.60
  -4   5  -8    6.40    0.60
  -4   5  -8    7.30    0.60
   4   5   8    5.70    0.70
  -5  -5  -8   23.00    1.00
   5  -5   8   23.70    1.00
  -5   5  -8   23.10    1.10
   5   5   8   24.80    1.40
  -5   5  -8   24.60    1.00
  -6  -5  -8    6.50    0.60
   6  -5   8    6.50    0.70
   6   5   8    6.70    0.60
   6   5   8    6.90    0.50
  -6   5  -8    6.20    0.50
   7  -5   8  105.19    2.90
  -7  -5  -8  100.79    2.90
  -7   5  -8   97.79    2.90
   7   5   8  103.29    2.90
   7   5   8   95.29    2.90
   8   5   8   10.80    0.50
  -8   5  -8   11.10    0.50
 -11   6   8    3.60    0.40
  10  -6  -8    0.50    0.30
  10   6  -8    0.50    0.30
 -10   6   8    0.50    0.20
  10   6  -8   -0.10    0.30
   9  -6  -8    3.70    0.60
   9  -6  -8    4.50    0.50
   9   6  -8    4.90    0.50
   9   6  -8    4.70    0.50
   8  -6  -8   81.59    2.50
   8  -6  -8   80.69    2.40
   8   6  -8   81.49    2.50
   8   6  -8   81.69    2.50
   7  -6  -8   30.20    1.20
   7  -6  -8   35.60    1.40
   7   6  -8   30.10    1.20
   7   6  -8   29.20    1.20
   6  -6  -8   43.00    1.70
   6  -6  -8   47.20    1.60
   6   6  -8   49.40    1.60
   6   6  -8   47.60    1.70
   6   6  -8   47.60    1.70
   5  -6  -8    0.20    0.30
   5   6  -8    0.00    0.40
   5   6  -8    0.30    0.30
   5   6  -8    0.50    0.30
   4  -6  -8   32.00    1.30
   4   6  -8   33.80    1.30
   4   6  -8   32.30    1.20
   4   6  -8   32.40    1.50
   3  -6  -8    2.20    0.50
   3   6  -8    2.00    0.50
   3   6  -8    1.70    0.40
   3   6  -8    2.60    0.60
   2  -6  -8   16.50    1.00
   2   6  -8   18.80    0.90
   2   6  -8   19.00    1.00
  -2   6   8   17.60    1.10
   2   6  -8   19.20    0.90
   1  -6  -8   25.40    1.10
   1   6  -8   25.70    1.20
   1   6  -8   24.40    1.10
   1   6  -8   26.20    1.10
  -1   6   8   25.90    1.20
   0  -6  -8  200.48    5.60
   0   6  -8  188.18    5.50
   0   6   8  191.78    5.50
   0   6  -8  195.48    5.60
   0   6  -8  199.38    5.60
   0   6  -8  202.18    5.50
  -1  -6  -8    0.60    0.30
  -1   6  -8   -0.40    0.50
  -1   6  -8    1.10    0.30
  -1   6  -8    1.20    0.30
   1   6   8    0.40    0.30
  -2  -6  -8   19.30    0.90
  -2   6  -8   20.00    0.90
   2   6   8   18.30    0.90
  -2   6  -8   19.40    0.90
  -3  -6  -8    8.10    0.70
   3  -6   8    6.90    0.60
  -3   6  -8    7.20    0.60
   3   6   8    7.60    0.60
  -3   6  -8    7.90    0.60
   4  -6   8   37.90    1.30
  -4  -6  -8   36.80    1.40
  -4   6  -8   37.50    1.30
   4   6   8   36.60    1.40
   4   6   8   36.40    1.30
  -4   6  -8   37.20    1.30
   5  -6   8    0.70    0.40
  -5  -6  -8    0.10    0.30
  -5   6  -8   -0.20    0.20
   5   6   8    0.20    0.30
   5   6   8    0.30    0.20
  -5   6  -8    0.20    0.30
  -6  -6  -8    1.80    0.50
   6   6   8    1.30    0.30
  -6   6  -8    1.70    0.30
   6   6   8    1.50    0.40
   7   6   8   12.50    0.60
   7   6   8   11.80    0.60
  -7   6  -8   11.40    0.50
   9  -7  -8    3.80    0.60
  -9   7   8    3.20    0.30
   9   7  -8    2.90    0.40
   8  -7  -8    4.20    0.60
  -8   7   8    4.20    0.40
   8   7  -8    4.70    0.50
   7  -7  -8    8.60    0.70
   7   7  -8    8.90    0.70
  -7   7   8    9.10    0.60
   7   7  -8    8.90    0.60
   6  -7  -8  160.48    4.60
  -6   7   8  162.78    4.50
   6   7  -8  164.38    4.60
   6   7  -8  157.18    4.60
   5  -7  -8  104.99    3.20
   5   7  -8  104.99    3.00
   5   7  -8   96.39    3.40
  -5   7   8  103.09    3.00
   4  -7  -8   37.90    1.50
   4   7  -8   31.00    1.20
  -4   7   8   29.70    1.20
   4   7  -8   31.80    1.30
   4   7  -8   32.20    1.20
   3  -7  -8   10.60    0.70
   3   7  -8   10.10    0.60
   3   7  -8   10.60    0.70
  -3   7   8   11.50    0.80
   3   7  -8   10.60    0.70
   2  -7  -8    3.50    0.50
   2   7  -8    3.30    0.50
   2   7  -8    4.00    0.50
   2   7  -8    4.00    0.60
   1  -7  -8   32.30    1.30
   1   7  -8   31.80    1.30
  -1   7   8   31.90    1.30
   1   7  -8   31.60    1.20
   1   7  -8   32.00    1.20
   0  -7  -8    7.30    0.60
   0   7   8    6.60    0.70
   0   7  -8    7.10    0.50
  -1  -7  -8   37.00    1.40
  -1   7  -8   35.60    1.30
  -1   7  -8   37.80    1.40
  -2  -7  -8    0.40    0.40
  -2   7  -8    0.10    0.20
   2   7   8    0.10    0.30
  -2   7  -8   -0.10    0.30
  -3  -7  -8   54.09    1.80
   3  -7   8   53.39    1.70
   3   7   8   51.99    1.70
  -3   7  -8   54.09    1.70
  -3   7  -8   53.99    1.70
   4  -7   8    0.20    0.40
  -4  -7  -8   -0.40    0.30
  -4   7  -8    0.10    0.20
  -4   7  -8   -0.10    0.20
   4   7   8    0.00    0.20
  -5  -7  -8    5.00    0.60
   5   7   8    6.00    0.60
  -5   7  -8    4.60    0.50
   6   7   8   25.70    0.90
  -6   7  -8   24.90    0.80
  -8   8   8   25.90    0.80
   7   8  -8    8.80    0.50
   7   8  -8    9.50    0.50
  -7   8   8    8.90    0.50
   6  -8  -8   52.69    1.70
   6   8  -8   49.50    1.70
   6   8  -8   50.99    1.60
  -6   8   8   51.39    1.60
   5  -8  -8    0.10    0.30
   5   8  -8    0.30    0.20
  -5   8   8    0.00    0.20
   5   8  -8   -0.20    0.30
   4  -8  -8   44.00    1.70
  -4   8   8   51.89    1.60
   4   8  -8   50.79    1.60
   4   8  -8   49.90    1.60
   4   8  -8   48.90    1.60
   3  -8  -8   22.70    1.00
   3   8  -8   23.80    1.00
   3   8  -8   22.60    0.90
   3   8  -8   20.00    1.00
  -3   8   8   20.70    1.10
   2  -8  -8    4.70    0.50
   2   8  -8    5.70    0.60
   2   8  -8    5.60    0.50
   2   8  -8    4.70    0.50
   1  -8  -8    8.60    0.60
   1   8  -8    8.90    0.50
   1   8  -8    8.80    0.80
   0   8   8   27.90    1.10
   0   8  -8   28.50    1.00
  -1  -8  -8    1.60    0.40
  -1   8  -8    0.80    0.30
   1   8   8    0.40    0.20
  -2  -8  -8   63.19    2.00
   2   8   8   62.79    1.90
  -2   8  -8   60.89    1.90
  -3  -8  -8    3.10    0.50
  -3   8  -8    2.80    0.30
   3   8   8    2.10    0.40
   4   8   8    0.40    0.20
  -4   8  -8    0.60    0.20
   5   9  -8    1.40    0.30
   5   9  -8    1.30    0.30
   4   9  -8   -0.10    0.20
   4   9  -8    0.10    0.20
   3   9  -8    3.60    0.50
   3   9  -8    2.50    0.50
   2   9  -8    1.70    0.40
   1   9  -8    4.70    0.40
   0  -9   8    1.40    0.40
   0   9  -8    0.80    0.20
  -1   9  -8   82.59    2.30
  12   0  -9   -0.20    0.40
  12   0  -9    0.00    0.30
  11   0  -9   37.30    1.40
  11   0  -9   35.90    1.40
  10   0  -9   -0.40    0.40
  10   0  -9    0.50    0.40
  10   0  -9   -0.50    0.30
   9   0  -9  123.99    3.70
   9   0  -9  127.99    3.70
   9   0  -9  127.89    3.70
   8   0  -9   -0.20    0.30
   8   0  -9    0.00    0.30
   8   0  -9    0.80    0.30
   7   0  -9   66.59    2.10
   7   0  -9   65.39    2.10
   7   0  -9   68.29    2.10
   6   0  -9    0.10    0.40
   6   0  -9    0.50    0.30
   6   0  -9   -0.10    0.30
   5   0  -9 1649.83   41.80
   5   0  -9 1548.15   41.70
   5   0  -9 1548.25   41.70
   4   0  -9   -0.70    0.30
   4   0  -9   -0.30    0.30
   0   0  -9   -0.10    0.40
   0   0  -9    0.20    0.40
   1   0   9  181.08    5.10
  -1   0  -9  180.78    5.00
   2   0   9   -0.10    0.30
  -2   0  -9   -0.70    0.30
   3   0   9   20.40    1.00
  -3   0  -9   21.20    1.00
   4   0   9    0.10    0.40
   4   0   9    0.30    0.30
  -4   0  -9    0.20    0.40
  -5   0  -9   14.60    0.90
   5   0   9   14.50    0.80
   5   0   9   15.00    1.00
   6   0   9    0.10    0.30
  -6   0  -9    0.30    0.40
   7   0   9   70.99    2.20
   8   0   9    0.00    0.20
  13  -1  -9    0.10    0.30
  12  -1  -9   39.90    1.40
  12  -1  -9   40.40    1.30
  11  -1  -9   57.49    1.90
  11  -1  -9   58.99    1.90
  11   1  -9   59.09    2.00
  11   1  -9   57.79    1.90
  10  -1  -9   27.60    1.10
  10  -1  -9   29.20    1.10
  10  -1  -9   27.80    1.20
  10   1  -9   27.80    1.20
  10   1  -9   27.70    1.20
   9  -1  -9   47.70    1.90
   9  -1  -9   45.40    1.50
   9  -1  -9   45.90    1.50
   9   1  -9   43.30    1.60
   9   1  -9   42.60    1.60
   9   1  -9   43.50    1.50
   8  -1  -9   10.30    0.70
   8  -1  -9    9.80    0.70
   8  -1  -9    9.60    0.70
   8   1  -9    9.60    0.80
   8   1  -9    9.50    0.70
   8   1  -9    9.00    0.80
   7  -1  -9    1.90    0.40
   7  -1  -9    2.20    0.40
   7  -1  -9    1.80    0.50
   7   1  -9    3.20    0.60
   7   1  -9    2.70    0.60
   6  -1  -9   29.70    1.10
   6  -1  -9   29.50    1.10
   6  -1  -9   29.30    1.10
   6   1  -9   26.00    1.40
   6   1  -9   29.50    1.10
   6   1  -9   28.10    1.10
   5  -1  -9    2.00    0.50
   5  -1  -9    1.20    0.30
   5  -1  -9    1.40    0.30
   5   1  -9    0.90    0.30
   5   1  -9    1.00    0.60
   5   1  -9    1.10    0.40
   4  -1  -9  369.46   10.10
   4  -1  -9  385.66   10.10
   4  -1  -9  369.56   10.10
   4   1  -9  372.96   10.10
   4   1  -9  392.26   10.30
   4   1  -9  367.06   10.10
   3  -1  -9    5.50    0.50
   3   1  -9    5.20    0.90
   3   1  -9    3.60    0.70
   2  -1  -9  114.19    3.30
   1  -1  -9   86.19    2.40
   1   1  -9   79.59    2.50
   1   1  -9   80.19    2.40
   0  -1  -9    1.90    0.40
   0   1  -9    2.00    0.30
   0   1  -9    1.90    0.40
  -1  -1  -9   33.80    1.40
  -1  -1  -9   33.80    1.20
   1   1   9   33.80    1.40
  -1   1  -9   38.00    1.30
  -1   1  -9   34.30    1.40
  -2  -1  -9   82.69    2.50
   2  -1   9   83.89    2.50
  -2  -1  -9   77.59    2.50
   2   1   9   81.39    2.50
  -2   1  -9   84.19    2.50
  -3  -1  -9   87.99    2.80
  -3  -1  -9   93.09    2.80
   3  -1   9   95.89    2.80
   3   1   9   96.09    2.90
  -3   1  -9   94.69    2.80
   3   1   9   95.99    2.90
   4  -1   9  355.66    9.60
  -4  -1  -9  355.26    9.60
   4  -1   9  353.16    9.60
   4   1   9  355.36    9.60
   4   1   9  347.37    9.60
  -4   1  -9  341.97    9.50
   5  -1   9    0.50    0.30
  -5  -1  -9    0.20    0.40
  -5   1  -9    0.30    0.30
   5   1   9    0.20    0.40
   5   1   9    0.30    0.30
   6  -1   9  127.49    3.70
  -6  -1  -9  125.19    3.70
   6   1   9  126.19    3.70
  -6   1  -9  125.29    3.60
   6   1   9  125.89    3.70
   7  -1   9    2.70    0.50
   7   1   9    1.90    0.50
  -7   1  -9    3.00    0.60
   8  -1   9    0.50    0.20
   8   1   9    0.50    0.20
   9  -1   9   36.70    1.20
   9   1   9   42.80    1.40
  13  -2  -9  102.69    2.90
  12  -2  -9    8.50    0.50
  12  -2  -9    9.90    0.70
  11  -2  -9   56.99    1.80
  11  -2  -9   57.89    2.00
  10  -2  -9   82.19    2.50
  10  -2  -9   81.59    2.60
   9  -2  -9    0.20    0.30
   9  -2  -9    0.30    0.30
   9  -2  -9    0.10    0.40
   9   2  -9    0.60    0.40
   9   2  -9    0.00    0.40
   8  -2  -9   33.40    1.30
   8  -2  -9   33.20    1.30
   8  -2  -9   33.50    1.20
   8   2  -9   32.90    1.50
   8   2  -9   32.90    1.30
   8   2  -9   33.30    1.30
   7  -2  -9  136.29    3.90
   7   2  -9  135.09    3.90
   7   2  -9  131.59    3.90
   7   2  -9  135.49    3.90
   6  -2  -9   30.80    1.20
   6  -2  -9   31.30    1.20
   6  -2  -9   32.00    1.20
   6   2  -9   30.70    1.20
   6   2  -9   31.80    1.20
   6   2  -9   32.70    1.40
   5  -2  -9  570.44   15.50
   5  -2  -9  598.44   15.60
   5  -2  -9  583.04   15.50
   5   2  -9  554.64   15.60
   5   2  -9  588.14   15.50
   5   2  -9  579.74   15.60
   5   2  -9  595.34   15.50
   4  -2  -9   30.60    1.20
   4  -2  -9   32.10    1.20
   4  -2  -9   32.40    1.20
   4   2  -9   32.20    1.20
   4   2  -9   33.70    1.50
   4   2  -9   32.70    1.30
   4   2  -9   32.60    1.30
   3  -2  -9   78.69    2.50
   3  -2  -9   77.99    2.50
   3  -2  -9   81.99    2.40
   3   2  -9   95.59    3.10
   3   2  -9   77.59    2.50
   3   2  -9   81.49    2.40
   2   2  -9   13.90    0.90
   2   2  -9   11.80    0.80
   2   2  -9   12.70    0.80
   2   2  -9   11.10    0.80
   1  -2  -9   91.69    2.70
   1   2  -9   91.19    2.80
   1   2  -9   93.59    2.80
   1   2  -9   90.69    2.70
   1   2  -9   89.29    2.70
   0  -2  -9  218.78    6.00
   0   2  -9  218.38    6.10
   0   2  -9  221.08    6.00
   0   2  -9  216.68    6.00
  -1  -2  -9    2.40    0.40
  -1   2  -9    0.90    0.40
   1   2   9    2.50    0.50
  -1   2  -9    1.40    0.50
  -1   2  -9    2.70    0.50
   1   2   9    2.20    0.50
  -2  -2  -9  124.79    3.50
  -2   2  -9  122.59    3.50
  -2   2  -9  120.39    3.60
  -2   2  -9  120.29    3.50
   2   2   9  122.99    3.60
   2   2   9  119.09    3.60
   3  -2   9   61.49    2.00
  -3  -2  -9   63.19    2.00
   3   2   9   60.49    2.00
   3   2   9   54.69    2.10
  -3   2  -9   59.49    1.90
  -4  -2  -9   25.30    1.10
   4  -2   9   25.30    1.10
   4   2   9   24.70    1.10
   4   2   9   23.90    1.10
  -4   2  -9   25.50    1.00
   5  -2   9  334.07    9.30
  -5  -2  -9  334.37    9.20
  -5   2  -9  339.07    9.30
   5   2   9  338.87    9.20
   5   2   9  344.87    9.30
   6  -2   9    0.20    0.30
  -6  -2  -9    0.20    0.40
   6   2   9    0.50    0.30
   6   2   9    0.40    0.40
  -6   2  -9   -0.10    0.30
   7  -2   9    1.50    0.30
   7   2   9    1.90    0.40
  -7   2  -9    1.00    0.30
   8  -2   9   62.79    1.90
  -8   2  -9   60.79    1.80
   8   2   9   60.19    1.90
   9  -2   9    2.40    0.40
   9   2   9    2.10    0.30
  12  -3  -9  237.28    6.30
  12  -3  -9  209.08    6.10
  11  -3  -9    0.30    0.30
  11  -3  -9    0.10    0.20
  10  -3  -9  123.29    3.80
  10  -3  -9  111.19    3.50
  10  -3  -9  121.59    3.40
   9  -3  -9    3.30    0.50
   9  -3  -9    3.10    0.60
   9  -3  -9    3.00    0.50
   9   3  -9    2.40    0.50
   8  -3  -9   24.90    1.00
   8  -3  -9   23.70    1.10
   8   3  -9   24.80    1.20
   8   3  -9   25.90    1.20
   8   3  -9   24.50    1.10
   7  -3  -9   31.10    1.20
   7  -3  -9   28.80    1.20
   7  -3  -9   31.90    1.20
   7   3  -9   30.80    1.30
   7   3  -9   31.50    1.40
   7   3  -9   29.50    1.20
   6  -3  -9   74.89    2.30
   6  -3  -9   74.39    2.30
   6   3  -9   71.29    2.30
   6   3  -9   75.99    2.30
   6   3  -9   73.19    2.40
   6   3  -9   73.39    2.40
   5  -3  -9  244.78    6.60
   5  -3  -9  244.38    6.70
   5  -3  -9  238.08    6.60
   5   3  -9  239.08    6.60
   5   3  -9  238.58    6.70
   5   3  -9  244.48    6.60
   5   3  -9  236.68    6.70
   4  -3  -9  153.18    4.30
   4  -3  -9  157.88    4.40
   4  -3  -9  156.68    4.30
   4   3  -9  154.08    4.30
   4   3  -9  145.49    4.40
   4   3  -9  155.08    4.40
   4   3  -9  150.68    4.30
   3  -3  -9   64.09    2.10
   3  -3  -9   68.49    2.10
   3  -3  -9   65.49    2.10
   3   3  -9   66.39    2.10
   3   3  -9   68.69    2.20
  -3   3   9   66.49    2.20
   3   3  -9   66.79    2.10
   3   3  -9   69.09    2.20
   2  -3  -9   16.50    1.00
   2  -3  -9   20.10    0.80
   2  -3  -9   17.40    1.20
  -2   3   9   19.60    1.00
   2   3  -9   19.40    0.90
   2   3  -9   18.50    0.90
   2   3  -9   19.00    0.90
   2   3  -9   19.80    1.00
   1  -3  -9  269.77    7.70
   1   3  -9  283.47    7.70
   1   3  -9  272.77    7.70
   1   3  -9  287.57    7.70
  -1   3   9  283.17    7.70
   1   3  -9  287.87    7.70
   0  -3  -9  109.79    3.20
   0   3  -9  106.89    3.30
   0   3  -9  110.09    3.20
   0   3   9  108.39    3.20
   0   3  -9  112.79    3.20
  -1  -3  -9  206.78    5.70
   1   3   9  194.78    5.70
  -1   3  -9  206.38    5.70
  -1   3  -9  205.08    5.70
   1   3   9  208.48    5.70
  -1   3  -9  204.48    5.70
  -2  -3  -9    8.10    0.60
  -2   3  -9    9.70    0.60
   2   3   9    7.80    0.80
  -2   3  -9    9.60    1.00
  -2   3  -9    8.00    0.70
   2   3   9   10.30    0.70
  -3  -3  -9   28.80    1.10
   3  -3   9   28.30    1.20
   3   3   9   28.80    1.20
   3   3   9   27.30    1.20
  -3   3  -9   28.20    1.20
  -3   3  -9   28.30    1.10
  -4  -3  -9  544.25   14.60
   4  -3   9  543.35   14.60
  -4   3  -9  533.65   14.60
   4   3   9  549.05   14.60
   4   3   9  549.65   14.60
  -5  -3  -9   29.00    1.20
   5  -3   9   30.30    1.20
  -5   3  -9   29.90    1.10
   5   3   9   29.20    1.20
   5   3   9   29.10    1.20
   6  -3   9   20.90    1.20
  -6  -3  -9   26.00    1.10
   6   3   9   26.60    1.10
   7  -3   9   16.00    0.70
  -7  -3  -9   15.90    0.80
   7   3   9   14.00    0.80
  -7   3  -9   15.40    0.70
   7   3   9   14.20    0.70
   8  -3   9    6.50    0.70
   8   3   9    7.10    0.50
  -8   3  -9    7.90    0.50
  12  -4  -9    8.50    0.40
  12  -4  -9    8.00    0.60
 -12   4   9    8.10    0.60
  11  -4  -9   48.50    1.60
  11  -4  -9   50.99    1.60
  10  -4  -9    5.70    0.50
  10  -4  -9    6.30    0.60
  10   4  -9    4.10    0.90
   9  -4  -9   96.79    2.90
   9  -4  -9   94.89    2.90
   9  -4  -9  102.29    3.10
   9   4  -9   98.09    3.00
   9   4  -9   96.99    2.90
   8  -4  -9   60.79    2.00
   8  -4  -9   58.99    1.90
   8  -4  -9   57.19    2.00
   8   4  -9   59.59    2.00
   8   4  -9   58.59    2.00
   8   4  -9   57.99    1.90
   7  -4  -9    1.60    0.30
   7  -4  -9    2.30    0.50
   7  -4  -9    1.10    0.30
   7   4  -9    3.40    0.70
   7   4  -9    2.70    0.70
   6  -4  -9    7.60    0.70
   6  -4  -9    7.80    0.60
   6  -4  -9    6.80    0.60
   6   4  -9    7.90    0.70
   6   4  -9    6.60    0.70
   6   4  -9    7.30    0.80
   5  -4  -9  107.99    3.10
   5  -4  -9  102.59    3.20
   5   4  -9  105.29    3.20
   5   4  -9  107.79    3.20
   5   4  -9  108.39    3.10
   4  -4  -9   30.80    1.20
   4  -4  -9   31.00    1.20
   4  -4  -9   30.50    1.20
   4   4  -9   29.10    1.30
   4   4  -9   31.10    1.30
   4   4  -9   29.50    1.20
   3  -4  -9  179.78    5.20
   3  -4  -9  185.18    5.20
   3  -4  -9  181.78    5.20
   3   4  -9  193.98    5.20
   3   4  -9  181.28    5.20
  -3   4   9  181.78    5.20
   3   4  -9  186.38    5.20
   3   4  -9  187.18    5.20
   2  -4  -9   -0.10    0.40
   2  -4  -9    0.30    0.30
   2   4  -9    0.20    0.40
   2   4  -9    0.50    0.40
   2   4  -9    2.00    0.50
  -2   4   9    0.40    0.40
   2   4  -9   -0.20    0.30
   1  -4  -9   24.20    1.00
  -1   4   9   25.80    1.10
   1   4  -9   23.30    1.00
   1   4  -9   24.40    1.10
   1   4  -9   25.30    1.00
   1   4  -9   24.50    1.00
   0  -4  -9   18.10    0.80
   0   4  -9   16.90    0.90
   0   4  -9   17.80    1.00
  -1  -4  -9   58.79    1.90
  -1   4  -9   63.89    1.90
  -1   4  -9   57.29    2.30
   1   4   9   62.89    2.00
  -1   4  -9   59.49    1.90
  -2  -4  -9   51.29    1.70
   2   4   9   50.49    1.80
   2   4   9   51.09    1.70
  -2   4  -9   51.39    1.70
  -2   4  -9   50.89    1.80
  -2   4  -9   49.99    1.70
   3  -4   9  165.78    4.80
  -3  -4  -9  162.68    4.80
  -3   4  -9  169.38    4.70
   3   4   9  171.38    4.80
  -3   4  -9  165.38    4.70
   3   4   9  169.88    4.80
  -4  -4  -9    3.40    0.50
   4  -4   9    3.80    0.50
  -4   4  -9    2.90    0.70
  -4   4  -9    4.10    0.50
   4   4   9    3.40    0.60
   4   4   9    3.30    0.60
   5  -4   9   40.60    1.40
  -5  -4  -9   38.60    1.40
   5   4   9   39.50    1.40
   5   4   9   36.80    1.40
  -5   4  -9   38.70    1.30
   6  -4   9   14.00    0.80
  -6  -4  -9   13.70    0.80
   6   4   9   13.40    0.70
  -6   4  -9   14.50    0.70
   6   4   9   14.40    0.70
   7  -4   9    4.10    0.50
  -7  -4  -9    3.50    0.50
   7   4   9    3.60    0.50
   7   4   9    3.60    0.40
  -7   4  -9    3.50    0.40
  -8   4  -9   12.10    0.50
   8   4   9   13.00    0.60
  11  -5  -9    5.10    0.50
  11  -5  -9    4.20    0.40
 -11   5   9    4.80    0.40
  10  -5  -9    6.20    0.50
  10  -5  -9    6.40    0.60
  10   5  -9    6.60    0.70
  10   5  -9    6.60    0.70
   9  -5  -9   60.19    1.90
   9  -5  -9   60.79    2.00
   9   5  -9   58.49    1.90
   9   5  -9   61.89    1.90
   8  -5  -9   66.99    2.20
   8  -5  -9   65.69    2.10
   8   5  -9   68.09    2.10
   8   5  -9   64.49    2.10
   7  -5  -9    4.40    0.60
   7  -5  -9    5.50    0.50
   7  -5  -9    4.80    0.50
   7   5  -9    5.10    0.80
   7   5  -9    5.20    0.60
   7   5  -9    4.60    0.70
   6  -5  -9  135.49    3.90
   6  -5  -9  137.29    3.90
   6  -5  -9  131.39    4.00
   6   5  -9  133.09    4.20
   6   5  -9  137.69    3.90
   6   5  -9  137.99    4.00
   5  -5  -9    0.20    0.30
   5  -5  -9    0.30    0.40
   5   5  -9    0.60    0.40
   5   5  -9    0.50    0.30
   4  -5  -9  583.04   15.80
   4  -5  -9  597.04   15.90
   4   5  -9  576.44   15.90
   4   5  -9  598.64   15.80
   4   5  -9  603.54   15.90
   3  -5  -9   50.89    1.70
   3  -5  -9   45.30    1.60
   3   5  -9   48.70    1.70
   3   5  -9   47.40    1.70
   3   5  -9   47.50    1.70
   3   5  -9   48.00    1.60
   2  -5  -9  116.69    3.40
   2  -5  -9  116.49    3.40
   2   5  -9  117.59    3.40
   2   5  -9  109.69    3.30
   2   5  -9  113.89    3.40
   2   5  -9  113.49    3.30
  -2   5   9  114.99    3.40
   1  -5  -9    6.40    0.60
   1   5  -9    6.50    0.60
   1   5  -9    6.20    0.70
   1   5  -9    6.80    0.70
  -1   5   9    7.10    0.70
   1   5  -9    6.10    0.60
   0  -5  -9   69.49    2.20
   0   5  -9   69.99    2.20
   0   5  -9   68.09    2.20
   0   5  -9   67.99    2.20
   0   5  -9   69.49    2.20
   0   5   9   68.69    2.20
  -1  -5  -9    6.70    0.60
  -1   5  -9    6.70    0.60
  -1   5  -9    6.70    0.60
  -1   5  -9    7.60    0.80
   1   5   9    6.10    0.70
  -2  -5  -9  181.88    5.20
   2   5   9  184.48    5.20
  -2   5  -9  184.98    5.10
  -2   5  -9  181.58    5.10
   3  -5   9    5.40    0.60
  -3  -5  -9    5.70    0.70
   3   5   9    5.30    0.80
   3   5   9    5.40    0.60
  -3   5  -9    6.10    0.70
  -3   5  -9    5.00    0.60
  -4  -5  -9  231.08    6.40
   4   5   9  237.58    6.70
   4   5   9  226.18    6.30
  -4   5  -9  223.88    6.30
  -4   5  -9  217.08    6.30
   5  -5   9    6.60    0.60
  -5  -5  -9    7.00    0.60
  -5   5  -9    6.20    0.50
   5   5   9    7.10    0.60
   5   5   9    6.80    0.60
  -6  -5  -9    2.60    0.50
   6  -5   9    2.00    0.50
   6   5   9    2.40    0.50
  -6   5  -9    1.50    0.40
   6   5   9    1.80    0.40
   7   5   9   10.40    0.60
  -7   5  -9   11.10    0.50
   7   5   9   11.80    0.60
  10  -6  -9    0.50    0.30
 -10   6   9    0.40    0.20
  10   6  -9    0.70    0.30
  10   6  -9    0.20    0.30
   9  -6  -9    0.30    0.20
   9  -6  -9    0.40    0.30
   9   6  -9    0.10    0.30
   9   6  -9   -0.10    0.30
   8  -6  -9   36.90    1.30
   8  -6  -9   36.70    1.30
   8   6  -9   36.80    1.30
   8   6  -9   35.70    1.30
   7  -6  -9    0.10    0.30
   7   6  -9    0.00    0.30
   7   6  -9   -0.50    0.40
   6  -6  -9   40.80    1.50
   6  -6  -9   40.70    1.60
   6   6  -9   39.00    1.40
   6   6  -9   40.90    1.50
   6   6  -9   39.10    1.40
   5  -6  -9   38.10    1.40
   5   6  -9   39.80    1.50
   5   6  -9   40.20    1.50
   5   6  -9   39.00    1.40
   4  -6  -9   35.50    1.30
   4   6  -9   35.90    1.40
   4   6  -9   35.60    1.40
   4   6  -9   34.30    1.30
   3   6  -9  110.79    3.20
   3   6  -9  102.39    3.20
   3   6  -9  108.39    3.20
   2  -6  -9    0.70    0.30
  -2   6   9   -0.10    0.40
   2   6  -9   -0.20    0.30
   2   6  -9    0.40    0.30
   2   6  -9   -0.10    0.40
   1  -6  -9    2.90    0.50
   1   6  -9    2.70    0.60
  -1   6   9    3.30    0.70
   1   6  -9    3.40    0.50
   1   6  -9    3.10    0.50
   1   6  -9    3.80    0.70
   0  -6  -9   52.09    1.80
   0   6  -9   53.99    1.70
   0   6   9   52.79    1.80
   0   6  -9   51.89    1.80
   0   6  -9   50.79    1.70
  -1  -6  -9   15.80    0.80
   1   6   9   15.20    0.90
  -1   6  -9   16.20    0.80
  -1   6  -9   16.80    1.00
  -1   6  -9   17.90    0.80
  -2  -6  -9   21.90    1.00
  -2   6  -9   22.20    0.90
  -2   6  -9   21.30    0.90
   2   6   9   20.40    1.00
  -3  -6  -9  115.49    3.50
   3  -6   9  123.49    3.50
  -3   6  -9  122.69    3.40
   3   6   9  120.49    3.50
  -3   6  -9  119.99    3.40
  -4  -6  -9    1.30    0.30
   4  -6   9    1.90    0.50
   4   6   9    0.90    0.30
  -4   6  -9    1.90    0.50
  -4   6  -9    1.90    0.40
   4   6   9    1.80    0.50
  -5  -6  -9    8.40    0.60
   5  -6   9    8.20    0.60
  -5   6  -9    8.50    0.50
  -5   6  -9    5.50    0.80
   5   6   9    7.90    0.50
   5   6   9    8.30    0.90
  -6   6  -9    1.70    0.40
   6   6   9    2.40    0.60
   6   6   9    1.90    0.40
   9   7  -9    0.50    0.20
  -9   7   9    0.50    0.20
   9   7  -9    0.20    0.20
   8  -7  -9   13.50    0.70
   8   7  -9   13.60    0.60
  -8   7   9   12.90    0.60
   7  -7  -9    7.90    0.60
  -7   7   9    7.20    0.50
   7   7  -9    7.70    0.50
   7   7  -9    7.10    0.50
   6  -7  -9   51.09    1.70
   6   7  -9   49.90    1.70
   6   7  -9   51.59    1.60
   6   7  -9   47.00    1.70
  -6   7   9   49.80    1.60
   5  -7  -9   58.19    1.90
  -5   7   9   59.69    1.90
   5   7  -9   56.99    1.90
   5   7  -9   62.89    2.20
   5   7  -9   58.89    1.80
   4  -7  -9  148.29    4.30
  -4   7   9  150.38    4.20
   4   7  -9  148.79    4.40
   4   7  -9  149.19    4.20
   4   7  -9  149.99    4.40
   3  -7  -9    3.50    0.50
  -3   7   9    3.60    0.70
   3   7  -9    4.50    0.60
   2  -7  -9   12.00    0.70
   2   7  -9   11.90    0.70
   2   7  -9   11.00    0.70
   1  -7  -9    4.90    0.60
  -1   7   9    4.60    0.70
   1   7  -9    5.50    0.70
   0  -7  -9    2.00    0.50
   0   7  -9    2.60    0.40
   0   7  -9    2.00    0.50
   0   7   9    1.40    0.40
  -1  -7  -9    5.30    0.90
   1   7   9    3.90    0.50
  -1   7  -9    4.60    0.50
  -1   7  -9    4.20    0.70
   2  -7   9   39.90    1.40
  -2  -7  -9   41.80    1.40
   2   7   9   40.20    1.40
  -2   7  -9   39.50    1.30
  -2   7  -9   40.50    1.40
  -3  -7  -9   -0.10    0.30
   3  -7   9    0.20    0.30
   3   7   9    0.20    0.20
  -3   7  -9    0.30    0.30
  -3   7  -9    0.40    0.20
  -4  -7  -9   29.70    1.10
   4  -7   9   28.60    1.10
   4   7   9   29.90    1.00
  -4   7  -9   30.40    1.10
  -5   7  -9    6.80    0.40
   5   7   9    6.80    0.40
   7   8  -9   62.39    2.30
  -7   8   9   80.09    2.10
   6  -8  -9   36.00    1.30
  -6   8   9   35.20    1.10
   6   8  -9   33.30    1.20
   5  -8  -9   16.90    0.80
   5   8  -9   16.40    0.80
  -5   8   9   17.30    0.70
   5   8  -9   17.70    0.80
   5   8  -9   19.30    0.90
   4  -8  -9   10.90    0.70
   4   8  -9   10.90    0.60
   4   8  -9   11.40    0.60
  -4   8   9   12.40    0.90
   4   8  -9   11.20    0.60
   3  -8  -9   14.50    0.70
   3   8  -9   14.40    0.70
   3   8  -9   15.30    0.80
   3   8  -9   13.60    0.70
   2  -8  -9   41.60    1.40
   2   8  -9   40.40    1.30
   2   8  -9   39.60    1.40
   1  -8  -9    0.60    0.30
   1   8  -9    0.10    0.40
   1   8  -9    0.10    0.20
   0  -8  -9   86.99    2.50
   0   8   9   83.69    2.50
   0   8  -9   82.29    2.50
   1  -8   9   16.70    0.70
  -1  -8  -9   17.90    0.80
  -1   8  -9   16.50    0.70
   1   8   9   16.10    0.70
  -2  -8  -9    7.00    0.50
   2  -8   9    5.50    0.60
   2   8   9    5.40    0.50
  -2   8  -9    5.70    0.40
  -3   8  -9   38.40    1.20
   3   8   9   38.00    1.20
   4   9  -9   35.10    1.10
   2   9  -9    2.30    0.30
   1   9  -9    0.00    0.20
  12   0 -10   37.70    1.50
  12   0 -10   41.00    1.30
  11   0 -10    0.70    0.50
  11   0 -10    0.00    0.40
  11   0 -10   -0.30    0.30
  10   0 -10   47.30    1.70
  10   0 -10   48.70    1.60
  10   0 -10   48.60    1.60
   9   0 -10    0.40    0.40
   9   0 -10    0.00    0.30
   9   0 -10    0.00    0.30
   8   0 -10    0.60    0.40
   8   0 -10    0.20    0.30
   8   0 -10    0.10    0.30
   7   0 -10    0.10    0.40
   6   0 -10  100.19    3.10
   6   0 -10  101.89    3.00
   5   0 -10    0.30    0.50
   5   0 -10   -0.40    0.20
   5   0 -10   -0.20    0.30
   4   0 -10   94.59    2.80
   4   0 -10   94.19    2.90
   4   0 -10   94.59    2.80
   3   0 -10    0.40    0.40
   3   0 -10    0.70    0.30
   3   0 -10    0.40    0.40
   2   0 -10    1.00    0.40
   2   0 -10    0.90    0.30
   2   0 -10    0.40    0.40
  -1   0  10   -0.10    0.60
   1   0 -10   -0.10    0.40
   1   0 -10   -0.10    0.40
   1   0 -10    0.30    0.40
   0   0 -10   38.20    1.30
   0   0 -10   37.50    1.40
   0   0 -10   34.80    1.50
   0   0  10   35.60    1.50
  -1   0 -10   -0.50    0.30
   1   0  10    0.20    0.40
   2   0  10   32.00    1.20
  -2   0 -10   31.20    1.20
   3   0  10    0.10    0.30
   3   0  10    0.20    0.30
  -3   0 -10    0.70    0.30
   4   0  10  297.87    8.40
  -4   0 -10  305.67    8.30
   4   0  10  310.57    8.40
   5   0  10   -0.10    0.40
  -5   0 -10    0.30    0.30
   5   0  10    0.10    0.30
   6   0  10  260.17    7.20
   7   0  10    0.00    0.20
   8   0  10   48.80    1.50
  13  -1 -10   12.30    0.60
  12  -1 -10    1.20    0.40
  12  -1 -10    0.60    0.30
  11  -1 -10   39.70    1.50
  11  -1 -10   41.80    1.40
  11  -1 -10   40.70    1.40
  11   1 -10   41.70    1.40
  10  -1 -10  193.38    5.40
  10  -1 -10  187.28    5.30
  10  -1 -10  193.18    5.40
  10   1 -10  191.68    5.30
  10   1 -10  192.68    5.30
   9  -1 -10  309.17    8.50
   9  -1 -10  317.07    8.50
   9  -1 -10  301.57    8.60
   9   1 -10  319.57    8.50
   9   1 -10  314.97    8.50
   8  -1 -10    3.70    0.50
   8  -1 -10    3.60    0.50
   8  -1 -10    4.10    0.60
   8   1 -10    4.40    0.60
   8   1 -10    3.70    0.60
   7  -1 -10    3.70    0.50
   7  -1 -10    3.20    0.50
   7  -1 -10    4.30    0.60
   7   1 -10    3.70    0.60
   7   1 -10    4.30    0.80
   7   1 -10    3.00    0.60
   6  -1 -10   13.10    0.80
   6  -1 -10   14.70    0.80
   6  -1 -10   14.50    0.80
   6   1 -10   14.80    0.80
   6   1 -10   14.40    1.00
   5  -1 -10    4.00    0.60
   5  -1 -10    4.70    0.70
   5  -1 -10    3.20    0.60
   5  -1 -10    3.10    0.50
   5   1 -10    3.60    0.60
   5   1 -10    4.10    0.50
   5   1 -10    3.30    0.60
   4  -1 -10   17.80    0.90
   4  -1 -10   18.20    0.80
   4  -1 -10   17.10    1.10
   4   1 -10   16.70    1.00
   4   1 -10   17.60    0.90
   4   1 -10   17.50    0.80
   3  -1 -10  245.18    6.70
   3  -1 -10  237.28    6.80
   3  -1 -10  246.88    6.70
   3  -1 -10  245.18    6.70
   3   1 -10  243.88    6.70
   3   1 -10  250.17    6.70
   3   1 -10  246.48    6.80
   2  -1 -10    9.60    0.80
   2  -1 -10   11.00    0.80
   2  -1 -10   11.50    0.80
   2   1 -10   10.50    0.70
   2   1 -10   10.80    0.70
   2   1 -10   10.50    0.80
   1  -1 -10  302.17    8.50
   1  -1 -10  298.87    8.30
   1  -1 -10  298.37    8.30
   1   1 -10  316.67    8.30
   1   1 -10  297.97    8.30
   1   1 -10  323.57    8.40
   0  -1 -10   37.20    1.40
   0   1 -10   34.40    1.40
   0   1 -10   35.40    1.30
   0   1  10   33.60    1.50
   0   1 -10   36.40    1.40
  -1  -1 -10   69.89    2.20
   1  -1  10   71.79    2.20
  -1  -1 -10   70.19    2.30
  -1   1 -10   67.89    2.30
   1   1  10   72.09    2.30
  -1   1 -10   72.49    2.20
  -1   1 -10   73.09    2.30
  -2  -1 -10   49.90    1.70
  -2  -1 -10   44.60    1.60
   2   1  10   45.40    1.60
  -2   1 -10   46.00    1.60
  -3  -1 -10   29.20    1.30
   3  -1  10   29.30    1.20
  -3  -1 -10   31.40    1.40
   3   1  10   31.60    1.20
  -3   1 -10   31.00    1.20
   3   1  10   31.20    1.20
   4  -1  10   53.19    1.80
   4  -1  10   54.19    1.80
   4   1  10   52.29    1.80
  -4   1 -10   51.29    1.70
   4   1  10   52.59    1.80
   5  -1  10   45.80    1.60
  -5   1 -10   47.20    1.60
   5   1  10   47.10    1.60
   5   1  10   48.30    1.60
  -6   1 -10   17.90    0.90
   6   1  10   17.10    1.00
   7  -1  10   12.10    0.60
  -7   1 -10   12.20    0.80
   7   1  10   11.70    0.60
   8  -1  10    7.40    0.50
   8   1  10    7.70    0.50
  13  -2 -10    4.10    0.40
  12  -2 -10   24.60    1.00
  12  -2 -10   22.70    0.90
  11  -2 -10   10.60    0.60
  11  -2 -10    9.50    0.70
  11  -2 -10   10.80    0.70
  10  -2 -10   37.80    1.30
  10  -2 -10   40.60    1.40
  10  -2 -10   37.20    1.40
  10   2 -10   35.10    1.60
   9  -2 -10   24.00    1.00
   9  -2 -10   23.40    1.10
   9  -2 -10   22.30    1.00
   9   2 -10   22.80    1.00
   9   2 -10   23.60    1.10
   8  -2 -10   22.70    1.00
   8  -2 -10   22.60    1.00
   8  -2 -10   23.30    1.00
   8   2 -10   20.90    1.00
   8   2 -10   22.50    1.20
   8   2 -10   22.50    1.00
   7  -2 -10    3.10    0.50
   7  -2 -10    2.60    0.40
   7  -2 -10    3.00    0.50
   7   2 -10    2.50    0.60
   7   2 -10    2.40    0.40
   7   2 -10    2.10    0.50
   6  -2 -10    1.10    0.30
   6  -2 -10    1.60    0.30
   6  -2 -10    1.60    0.40
   6   2 -10    1.20    0.30
   6   2 -10    1.20    0.30
   6   2 -10    2.80    0.70
   5  -2 -10   66.99    2.10
   5  -2 -10   69.49    2.10
   5  -2 -10   66.89    2.10
   5   2 -10   67.99    2.10
   5   2 -10   68.29    2.20
   5   2 -10   68.79    2.10
   5   2 -10   67.09    2.30
   4  -2 -10   87.29    2.60
   4  -2 -10   84.19    2.60
   4  -2 -10   87.09    2.60
   4   2 -10   84.19    2.60
   4   2 -10   83.49    2.70
   4   2 -10   88.19    2.70
   4   2 -10   87.79    2.60
   3  -2 -10   66.79    2.10
   3  -2 -10   70.69    2.20
   3  -2 -10   70.69    2.20
   3   2 -10   68.99    2.30
   3   2 -10   69.49    2.20
   3   2 -10   71.69    2.20
   3   2 -10   71.99    2.20
   2  -2 -10   35.30    1.40
   2  -2 -10   36.90    1.40
   2  -2 -10   37.60    1.30
   2   2 -10   37.10    1.30
   2   2 -10   38.50    1.40
   2   2 -10   38.00    1.30
   2   2 -10   38.90    1.40
   1  -2 -10    7.90    1.00
   1  -2 -10    8.20    0.90
   1  -2 -10    8.00    0.60
   1   2 -10    8.40    0.70
   1   2 -10    7.70    0.60
   1   2 -10    8.80    0.70
   0  -2 -10  144.59    4.20
   0  -2 -10  151.08    4.20
   0   2 -10  144.89    4.20
   0   2 -10  148.49    4.20
   0   2 -10  146.79    4.20
  -1  -2 -10   16.30    0.80
  -1   2 -10   19.20    1.00
   1   2  10   18.80    1.10
  -1   2 -10   19.20    1.00
  -1   2 -10   18.90    0.80
   1   2  10   17.40    0.90
   2  -2  10  153.48    4.50
  -2  -2 -10  162.38    4.50
   2   2  10  154.98    4.60
  -2   2 -10  157.68    4.40
  -2   2 -10  154.78    4.50
   2   2  10  161.78    4.50
   3  -2  10  116.19    3.60
  -3  -2 -10  120.19    3.40
  -3   2 -10  115.89    3.40
   3   2  10  115.99    3.50
   3   2  10  112.89    3.40
  -4  -2 -10  139.19    3.90
   4  -2  10  131.89    3.90
  -4   2 -10  128.39    3.80
   4   2  10  132.69    3.90
   4   2  10  135.69    3.90
  -5  -2 -10   79.19    2.40
   5  -2  10   76.99    2.40
   5   2  10   77.39    2.40
  -5   2 -10   74.79    2.30
   5   2  10   78.19    2.40
  -6  -2 -10    8.40    0.80
   6  -2  10    7.80    0.60
   6   2  10    8.00    0.70
   6   2  10    7.50    0.60
  -6   2 -10    7.90    0.60
   7  -2  10    0.30    0.20
   7   2  10    0.50    0.20
  -7   2 -10    0.20    0.20
   8  -2  10   16.70    0.70
   8   2  10   17.60    0.70
  -8   2 -10   19.00    0.80
  12  -3 -10    0.30    0.30
  12  -3 -10    0.00    0.20
  11  -3 -10    8.50    0.60
  10  -3 -10   27.00    1.10
  10  -3 -10   28.40    1.10
   9  -3 -10    5.30    0.60
   9  -3 -10    5.20    0.80
   9  -3 -10    3.60    0.50
   9   3 -10    4.60    0.60
   9   3 -10    3.40    0.80
   8  -3 -10   74.59    2.30
   8  -3 -10   72.19    2.30
   8  -3 -10   71.49    2.30
   8   3 -10   71.09    2.20
   8   3 -10   73.39    2.40
   7  -3 -10  172.28    4.90
   7  -3 -10  172.88    4.90
   7  -3 -10  170.48    4.90
   7   3 -10  174.68    4.90
   7   3 -10  171.58    4.90
   7   3 -10  174.88    4.90
   7   3 -10  170.58    4.90
   6  -3 -10   15.70    0.80
   6  -3 -10   15.60    0.80
   6  -3 -10   16.60    0.80
   6   3 -10   15.40    0.90
   6   3 -10   16.10    0.80
   6   3 -10   15.20    0.90
   6   3 -10   17.80    1.00
   5  -3 -10   95.69    2.80
   5  -3 -10   92.99    2.80
   5   3 -10   94.79    2.80
   5   3 -10   81.29    3.10
   5   3 -10   90.99    3.30
   5   3 -10   95.19    2.80
   4  -3 -10    3.80    0.50
   4  -3 -10    3.70    0.60
   4  -3 -10    3.70    0.70
   4   3 -10    4.40    0.70
   4   3 -10    3.20    0.70
  -4   3  10    4.70    1.00
   4   3 -10    4.40    0.60
   4   3 -10    3.20    0.40
   3  -3 -10  156.18    4.50
   3  -3 -10  153.08    4.60
   3  -3 -10  156.18    4.50
   3   3 -10  161.78    4.50
   3   3 -10  170.68    4.60
   3   3 -10  167.38    4.60
  -3   3  10  159.68    4.60
   3   3 -10  166.68    4.60
   2  -3 -10  102.29    3.00
   2  -3 -10  103.59    3.10
   2  -3 -10  100.39    3.00
   2   3 -10  102.09    3.00
   2   3 -10  102.79    3.00
   2   3 -10  101.09    3.10
   2   3 -10  100.89    3.00
  -2   3  10  101.89    3.10
   1  -3 -10  167.58    4.80
   1   3 -10  167.08    4.80
   1   3 -10  168.88    4.80
   1   3 -10  173.88    4.90
   1   3 -10  169.68    4.80
  -1   3  10  173.88    4.80
   0  -3 -10   67.49    2.20
   0   3 -10   69.79    2.20
   0   3 -10   69.69    2.20
  -1  -3 -10  114.79    3.40
  -1   3 -10  117.19    3.50
   1   3  10  114.49    3.50
  -1   3 -10  117.29    3.40
  -1   3 -10  118.59    3.40
   1   3  10  116.39    3.40
   2  -3  10   44.10    1.50
  -2  -3 -10   41.40    1.50
  -2   3 -10   43.70    1.60
  -2   3 -10   41.40    1.50
  -2   3 -10   43.00    1.50
   2   3  10   43.20    1.50
   2   3  10   42.50    1.60
   3  -3  10   98.39    3.10
  -3  -3 -10  100.09    3.10
  -3   3 -10  101.69    3.00
   3   3  10  102.89    3.10
  -3   3 -10  105.39    3.00
   3   3  10  100.49    3.00
  -4  -3 -10    4.60    0.60
   4  -3  10    5.40    0.60
  -4   3 -10    6.10    0.60
   4   3  10    6.10    0.60
   4   3  10    6.10    0.60
  -5  -3 -10   22.40    1.00
   5  -3  10   21.90    0.90
   5   3  10   20.90    1.00
  -5   3 -10   22.80    0.90
  -6  -3 -10    2.50    0.60
   6  -3  10    2.10    0.40
   6   3  10    1.90    0.40
   6   3  10    2.50    0.50
  -6   3 -10    1.80    0.40
   7  -3  10   12.00    0.60
   7   3  10   12.70    0.60
   7   3  10   12.60    0.80
  -7   3 -10   12.70    0.60
   8  -3  10    0.80    0.30
   8   3  10    1.30    0.30
  -8   3 -10    1.20    0.20
 -12   4  10   37.20    1.20
  11  -4 -10    0.00    0.20
  11  -4 -10    0.00    0.30
  10  -4 -10    8.10    0.50
  10  -4 -10    9.40    0.60
   9  -4 -10   39.80    1.50
   9  -4 -10   41.20    1.40
   9  -4 -10   38.00    1.40
   9   4 -10   41.40    1.50
   9   4 -10   38.30    1.50
   8  -4 -10  198.18    5.70
   8  -4 -10  203.28    5.70
   8  -4 -10  199.58    5.70
   8   4 -10  210.58    5.70
   8   4 -10  204.58    5.60
   8   4 -10  202.88    5.70
   7  -4 -10    0.70    0.30
   7  -4 -10    0.20    0.30
   7  -4 -10    0.20    0.30
   7   4 -10    0.90    0.40
   7   4 -10    1.00    0.40
   7   4 -10    1.00    0.40
   6  -4 -10  146.19    4.30
   6  -4 -10  154.08    4.30
   6   4 -10  149.79    4.30
   6   4 -10  154.28    4.30
   6   4 -10  146.49    4.30
   5  -4 -10    0.60    0.30
   5  -4 -10    0.20    0.30
   5  -4 -10    0.30    0.30
   5   4 -10    0.60    0.30
   5   4 -10    0.80    0.40
   5   4 -10    0.00    0.30
   5   4 -10    1.00    0.40
   4  -4 -10  206.58    5.80
   4  -4 -10  215.68    5.80
   4  -4 -10  204.38    5.80
   4   4 -10  209.58    5.90
   4   4 -10  210.68    5.90
   4   4 -10  204.28    5.80
   4   4 -10  206.18    5.80
   3  -4 -10  104.79    3.20
   3  -4 -10  105.29    3.20
   3  -4 -10  101.69    3.10
   3   4 -10  108.19    3.10
  -3   4  10  113.59    3.30
   3   4 -10  103.79    3.20
   3   4 -10  108.19    3.20
   3   4 -10  105.09    3.10
   2  -4 -10   14.10    0.90
   2  -4 -10   14.50    0.80
   2   4 -10   13.70    0.90
   2   4 -10   15.30    0.90
   2   4 -10   14.60    0.80
  -2   4  10   14.50    0.90
   2   4 -10   14.90    0.80
   1  -4 -10   23.70    1.00
  -1   4  10   23.40    1.10
   1   4 -10   23.30    1.00
   1   4 -10   21.90    1.00
   1   4 -10   21.80    1.00
   1   4 -10   23.30    1.10
   0  -4 -10   17.00    0.80
   0   4 -10   18.60    1.00
   0   4  10   17.20    0.90
   0   4 -10   17.20    0.90
   0   4 -10   18.20    0.90
  -1  -4 -10   29.00    1.10
   1   4  10   28.60    1.20
  -1   4 -10   28.00    1.10
  -1   4 -10   26.30    1.10
  -1   4 -10   28.00    1.20
  -2  -4 -10   98.59    3.10
  -2   4 -10  106.09    3.10
  -2   4 -10  103.79    3.00
  -2   4 -10  103.19    3.00
   2   4  10  101.79    3.50
   2   4  10   99.89    3.10
   3  -4  10   39.40    1.40
  -3  -4 -10   37.40    1.40
   3   4  10   39.20    1.40
  -3   4 -10   39.60    1.40
   3   4  10   39.80    1.40
  -3   4 -10   41.30    1.40
  -4  -4 -10   33.50    1.30
   4  -4  10   34.10    1.30
  -4   4 -10   31.90    1.20
   4   4  10   32.80    1.30
   4   4  10   34.60    1.30
  -5  -4 -10   24.80    1.00
   5  -4  10   22.60    1.00
  -5   4 -10   24.00    0.90
   5   4  10   23.80    1.00
   5   4  10   25.30    1.00
  -6  -4 -10   15.60    0.80
   6  -4  10   14.70    0.70
  -6   4 -10   15.50    0.70
   6   4  10   16.00    0.70
   6   4  10   15.20    0.70
   7  -4  10   17.50    0.70
   7   4  10   17.10    0.80
  -7   4 -10   18.20    0.70
  11  -5 -10    0.80    0.30
  11  -5 -10    0.50    0.20
 -11   5  10    0.10    0.30
  10  -5 -10   14.90    0.70
  10  -5 -10   15.50    0.80
  10   5 -10   15.80    0.90
   9  -5 -10   68.39    2.20
   9  -5 -10   67.49    2.10
   9   5 -10   68.69    2.10
   9   5 -10   68.49    2.10
   8  -5 -10    5.70    0.60
   8  -5 -10    5.50    0.60
   8   5 -10    5.20    0.60
   8   5 -10    5.50    0.60
   7  -5 -10   16.80    0.80
   7  -5 -10   16.50    0.80
   7  -5 -10   17.10    0.90
   7   5 -10   17.80    0.90
   7   5 -10   16.90    0.90
   7   5 -10   17.50    0.90
   6  -5 -10    3.40    0.70
   6  -5 -10    3.60    0.50
   6  -5 -10    3.10    0.60
   6   5 -10    4.00    0.50
   6   5 -10    3.80    0.60
   6   5 -10    3.00    0.60
   5  -5 -10   29.50    1.20
   5  -5 -10   30.50    1.20
   5  -5 -10   31.20    1.30
   5   5 -10   30.30    1.20
   5   5 -10   30.90    1.70
   5   5 -10   32.50    1.30
   4  -5 -10    0.50    0.30
   4  -5 -10    0.00    0.30
   4   5 -10    0.30    0.30
   4   5 -10    0.60    0.30
   4   5 -10    0.70    0.30
   3  -5 -10    2.60    0.70
   3  -5 -10    2.50    0.60
   3   5 -10    2.70    0.40
   3   5 -10    2.30    0.40
   3   5 -10    1.10    0.40
  -3   5  10    1.50    0.50
   2  -5 -10   34.50    1.50
   2   5 -10   37.80    1.40
  -2   5  10   38.00    1.40
   2   5 -10   40.10    1.50
   2   5 -10   36.80    1.30
   2   5 -10   39.80    1.40
   1  -5 -10   18.10    0.90
   1   5 -10   19.70    0.90
   1   5 -10   18.20    1.00
  -1   5  10   17.60    0.90
   1   5 -10   19.00    0.90
   1   5 -10   17.70    0.90
   0  -5 -10    5.80    0.60
   0   5 -10    6.10    0.60
   0   5  10    6.70    0.60
   0   5 -10    6.50    0.70
   0   5 -10    6.40    0.60
  -1  -5 -10  226.08    6.40
  -1   5 -10  230.78    6.40
  -1   5 -10  229.28    6.30
   1   5  10  225.68    6.40
  -1   5 -10  227.28    6.30
  -2  -5 -10   24.60    1.10
  -2   5 -10   25.20    1.00
  -2   5 -10   25.00    1.00
   2   5  10   24.60    1.10
   3  -5  10   14.30    0.90
  -3  -5 -10   13.00    0.80
   3   5  10   15.50    1.00
  -3   5 -10   13.50    0.70
   3   5  10   14.50    0.80
  -3   5 -10   12.50    1.00
   4  -5  10    0.20    0.30
  -4  -5 -10    0.20    0.30
   4   5  10   -0.80    0.40
  -4   5 -10    0.10    0.20
  -4   5 -10   -0.80    0.40
   4   5  10    0.30    0.20
  -5  -5 -10   10.20    0.70
   5  -5  10   11.40    0.60
   5   5  10   10.30    0.60
   5   5  10   11.20    0.70
  -5   5 -10   10.50    0.60
   6  -5  10    3.80    0.50
  -6  -5 -10    5.50    0.60
   6   5  10    4.10    0.50
   6   5  10    4.60    0.40
 -10   6  10    8.80    0.50
  10   6 -10    9.40    0.70
  10   6 -10    9.60    0.70
   9  -6 -10    0.40    0.30
   9  -6 -10   -0.30    0.20
   9   6 -10    0.30    0.30
   9   6 -10   -0.10    0.30
   8  -6 -10   40.00    1.30
   8  -6 -10   40.60    1.40
   8   6 -10   40.80    1.40
   8   6 -10   39.70    1.40
   7  -6 -10   44.50    1.50
   7  -6 -10   46.70    1.60
   7   6 -10   41.60    1.50
   7   6 -10   42.60    1.50
   7   6 -10   45.80    1.50
   6  -6 -10   71.99    2.60
   6   6 -10   78.99    2.30
   6   6 -10   81.89    2.80
   5  -6 -10   11.20    0.70
   5   6 -10   12.00    0.80
   5   6 -10   11.80    0.70
   5   6 -10   11.80    0.70
   4  -6 -10  145.99    4.20
   4   6 -10  147.99    4.10
   4   6 -10  142.79    4.20
   4   6 -10  146.39    4.20
   3  -6 -10   -0.10    0.30
   3   6 -10    0.30    0.30
   3   6 -10    0.50    0.30
   3   6 -10    0.30    0.30
   2  -6 -10   20.70    1.00
   2   6 -10   18.30    1.10
   2   6 -10   19.80    0.90
   2   6 -10   20.80    1.00
   2   6 -10   20.00    0.90
  -2   6  10   19.70    1.00
   1  -6 -10    3.80    0.50
  -1   6  10    3.30    0.60
   1   6 -10    3.10    0.60
   1   6 -10    3.20    0.50
   1   6 -10    3.40    0.70
   1   6 -10    3.30    0.50
   0  -6 -10    0.90    0.30
   0   6  10    0.50    0.30
   0   6 -10    1.10    0.40
   0   6 -10    0.60    0.30
   0   6 -10    0.60    0.30
  -1  -6 -10   -0.20    0.40
  -1   6 -10    0.20    0.20
  -1   6 -10   -0.20    0.60
  -1   6 -10   -0.10    0.30
   1   6  10   -0.10    0.30
   2  -6  10   -0.10    0.30
  -2   6 -10    0.30    0.20
  -2   6 -10    0.40    0.30
   2   6  10    0.30    0.30
  -3  -6 -10   13.40    0.70
   3  -6  10   13.10    0.70
  -3   6 -10   13.50    0.70
  -3   6 -10   13.00    0.60
   3   6  10   13.30    0.70
   4  -6  10   32.10    1.10
  -4  -6 -10   30.80    1.20
   4   6  10   34.10    1.40
  -4   6 -10   31.50    1.10
  -4   6 -10   31.50    1.10
  -5  -6 -10   37.70    1.30
   5  -6  10   39.90    1.30
   5   6  10   37.70    1.20
  -5   6 -10   40.20    1.20
   9   7 -10    5.80    0.50
  -9   7  10    6.30    0.40
   9   7 -10    5.80    0.50
   8  -7 -10   17.50    0.80
   8   7 -10   16.70    0.70
  -8   7  10   17.50    0.70
   8   7 -10   17.60    0.70
   7  -7 -10    1.80    0.50
   7   7 -10    2.30    0.40
   7   7 -10    1.80    0.40
  -7   7  10    2.00    0.40
   6  -7 -10    0.10    0.30
   6   7 -10   -0.50    0.30
  -6   7  10    0.00    0.20
   6   7 -10    0.20    0.20
   6   7 -10    0.40    0.30
   5  -7 -10   32.50    1.20
   5   7 -10   33.30    1.30
   5   7 -10   32.10    1.10
  -5   7  10   33.30    1.20
   4  -7 -10    4.60    0.50
   4   7 -10    4.20    0.50
  -4   7  10    4.60    0.60
   4   7 -10    4.50    0.50
   4   7 -10    3.90    0.50
   3  -7 -10   18.00    0.90
   3   7 -10   17.90    0.80
   3   7 -10   18.60    0.90
   3   7 -10   16.80    0.80
   2  -7 -10    0.10    0.30
   2   7 -10    0.40    0.30
   2   7 -10    0.10    0.30
   2   7 -10    0.00    0.30
   1  -7 -10   95.39    2.90
   1   7 -10   93.49    2.80
  -1   7  10   94.39    2.80
   1   7 -10   92.19    2.70
   0  -7 -10    5.10    0.50
   0   7 -10    5.70    0.80
   0   7 -10    4.20    0.40
   0   7  10    4.50    0.60
   1   7  10    0.80    0.30
  -1   7 -10    0.40    0.20
  -1   7 -10    0.60    0.40
   2  -7  10    9.20    0.60
  -2  -7 -10    9.00    0.60
   2   7  10    9.00    0.60
  -2   7 -10    9.20    0.50
  -2   7 -10    9.20    0.60
  -3  -7 -10    1.90    0.50
   3  -7  10    3.20    0.70
  -3   7 -10    2.00    0.40
  -3   7 -10    2.60    0.40
  -4   7 -10    0.50    0.20
  -4   7 -10    0.00    0.40
   4   7  10    0.20    0.20
   7   8 -10    7.30    0.40
  -7   8  10    7.60    0.40
   7   8 -10    7.60    0.40
   6   8 -10   33.10    1.20
   6   8 -10   34.50    1.20
  -6   8  10   28.50    1.00
   5  -8 -10    4.80    0.50
   5   8 -10    4.70    0.40
  -5   8  10    6.40    0.60
   5   8 -10    4.80    0.50
   5   8 -10    4.30    0.60
   4  -8 -10    4.90    0.60
   4   8 -10    5.80    0.50
   4   8 -10    5.50    0.40
   4   8 -10    5.40    0.50
   3  -8 -10    0.20    0.30
   3   8 -10    0.50    0.30
   3   8 -10    0.70    0.20
   2  -8 -10   51.19    1.60
   2   8 -10   47.50    1.60
   2   8 -10   47.60    1.50
   1  -8 -10    0.40    0.30
   1   8 -10    0.40    0.20
   0  -8 -10   17.90    0.80
   0   8  10   17.20    0.80
   0   8 -10   17.30    0.70
  -1  -8 -10   -0.30    0.30
   1  -8  10    0.60    0.30
  -1   8 -10   -0.10    0.20
   1   8  10    0.00    0.30
   2   8  10    0.70    0.20
  -2   8 -10    0.60    0.20
  12   0 -11    0.00    0.30
  11   0 -11   43.60    1.50
  11   0 -11   42.60    1.40
  10   0 -11    0.40    0.30
  10   0 -11    0.20    0.30
   9   0 -11  180.88    5.00
   9   0 -11  179.28    5.10
   8   0 -11   -0.20    0.30
   8   0 -11   -0.10    0.30
   7   0 -11  863.21   23.10
   7   0 -11  875.51   23.10
   6   0 -11    0.30    0.30
   6   0 -11   -1.20    0.50
   6   0 -11    0.10    0.30
   5   0 -11   59.99    1.90
   5   0 -11   59.39    2.00
   5   0 -11   59.69    1.90
   4   0 -11    0.00    0.40
   4   0 -11    2.20    0.50
   4   0 -11   -0.30    0.30
   3   0 -11    0.90    0.30
   3   0 -11    0.90    0.40
   3   0 -11    0.60    0.30
   2   0 -11   -0.20    0.40
   2   0 -11    0.30    0.30
   2   0 -11    0.10    0.30
   1   0 -11  545.05   14.30
   1   0 -11  528.25   14.30
   1   0 -11  537.15   14.30
  -1   0  11  520.85   14.30
   0   0 -11   -0.40    0.30
   0   0  11    0.10    0.40
   0   0 -11    0.50    0.50
   1   0  11   14.70    1.40
  -2   0 -11    0.10    0.30
   2   0  11   -0.20    0.40
   3   0  11    2.90    0.60
  -3   0 -11    3.00    0.60
   3   0  11    3.00    0.60
  -4   0 -11    0.40    0.30
   4   0  11   -0.10    0.40
   4   0  11    0.50    0.30
   5   0  11    0.00    0.30
  -5   0 -11    0.00    0.40
   5   0  11   -0.10    0.40
   6   0  11   -0.10    0.20
   7   0  11   23.70    0.90
   8   0  11    0.00    0.20
  13  -1 -11    0.50    0.30
  12  -1 -11    7.70    0.90
  12  -1 -11    8.80    0.50
  11  -1 -11   -0.40    0.70
  11  -1 -11    0.20    0.30
  11  -1 -11    0.30    0.20
  11   1 -11   -0.10    0.30
  10  -1 -11  106.29    3.30
  10  -1 -11  110.89    3.20
  10  -1 -11  112.19    3.20
  10   1 -11  110.59    3.30
   9  -1 -11   61.79    2.00
   9  -1 -11   63.39    2.00
   9  -1 -11   61.39    2.00
   9   1 -11   63.49    2.00
   9   1 -11   64.09    2.00
   8  -1 -11  146.29    4.20
   8  -1 -11  150.68    4.30
   8   1 -11  150.58    4.30
   8   1 -11  149.69    4.20
   7  -1 -11   99.59    2.90
   7  -1 -11   99.29    2.90
   7  -1 -11   98.39    2.90
   7   1 -11   92.99    2.90
   7   1 -11  100.29    2.90
   7   1 -11   96.69    3.00
   6  -1 -11    0.70    0.30
   6  -1 -11    1.00    0.30
   6  -1 -11    1.80    0.40
   6   1 -11    1.00    0.30
   6   1 -11    0.40    0.20
   6   1 -11    0.80    0.40
   5  -1 -11   46.50    1.50
   5  -1 -11   43.10    1.50
   5  -1 -11   43.30    1.60
   5   1 -11   45.10    1.60
   5   1 -11   45.20    1.50
   5   1 -11   46.20    1.50
   4  -1 -11    8.60    0.70
   4  -1 -11    9.90    0.60
   4   1 -11    7.90    0.70
   4   1 -11    9.60    0.80
   4   1 -11    8.70    0.70
   3  -1 -11  117.49    3.50
   3  -1 -11  122.29    3.50
   3   1 -11  119.89    3.50
   3   1 -11  121.89    3.50
   3   1 -11  120.29    3.50
   2  -1 -11  230.18    6.30
   2  -1 -11  225.28    6.30
   2   1 -11  231.68    6.30
   2   1 -11  228.38    6.40
   2   1 -11  232.48    6.30
   1  -1 -11   16.90    1.00
   1  -1 -11   17.70    0.90
   1   1 -11   13.70    0.90
   1   1 -11   15.60    0.90
   1   1 -11   16.20    0.80
   0  -1  11  124.59    3.60
   0  -1 -11  122.79    3.60
   0   1 -11  121.99    3.60
   0   1 -11  126.49    3.60
   0   1  11  122.59    3.60
   0   1 -11  121.69    3.60
  -1  -1 -11    0.60    0.40
   1  -1  11   -0.20    0.30
  -1   1 -11    0.20    0.30
  -2  -1 -11  100.69    3.00
   2  -1  11   97.49    3.00
   2   1  11  100.29    3.00
  -2   1 -11   98.09    2.90
   2   1  11  101.99    3.00
   3  -1  11    1.40    0.40
   3  -1  11    2.70    0.60
  -3  -1 -11    2.30    0.50
   3   1  11    1.30    0.40
  -3   1 -11    1.20    0.30
   3   1  11    1.50    0.40
   4  -1  11    0.80    0.30
   4  -1  11    0.40    0.40
   4   1  11    2.00    0.40
  -4   1 -11    0.90    0.30
   4   1  11    1.20    0.30
   5  -1  11    0.70    0.30
   5   1  11   -0.10    0.30
   5   1  11    0.50    0.30
  -5   1 -11    0.50    0.50
   6  -1  11   25.20    1.00
  -6   1 -11   25.90    1.00
   6   1  11   24.10    1.00
   7  -1  11    0.80    0.20
   7   1  11    0.70    0.30
   8  -1  11   89.19    2.50
   8   1  11   86.69    2.50
  13  -2 -11    4.80    0.40
  12  -2 -11   16.50    0.70
  12  -2 -11   13.70    0.80
  11  -2 -11   13.20    0.70
  11  -2 -11   12.90    0.70
  11  -2 -11   12.90    0.80
  10  -2 -11   11.90    0.80
  10  -2 -11   12.80    1.00
  10  -2 -11   13.50    0.80
  10   2 -11   12.90    0.90
  10   2 -11   13.80    0.90
   9  -2 -11  264.07    7.30
   9  -2 -11  271.47    7.30
   9  -2 -11  259.97    7.30
   9   2 -11  265.07    7.20
   9   2 -11  263.17    7.20
   8  -2 -11    2.30    0.60
   8  -2 -11    2.30    0.60
   8  -2 -11    3.10    0.50
   8   2 -11    2.20    0.50
   8   2 -11    2.30    0.40
   8   2 -11    3.30    0.50
   7  -2 -11  477.95   12.90
   7  -2 -11  481.05   12.90
   7  -2 -11  474.85   12.90
   7   2 -11  474.55   12.90
   7   2 -11  480.05   12.90
   7   2 -11  476.65   12.80
   6  -2 -11   39.80    1.40
   6  -2 -11   39.60    1.40
   6  -2 -11   37.10    1.40
   6   2 -11   39.10    1.50
   6   2 -11   41.20    1.40
   5  -2 -11    7.40    0.70
   5  -2 -11    7.30    0.60
   5   2 -11    7.60    1.10
   5   2 -11    7.60    1.00
   5   2 -11    6.50    0.60
   4  -2 -11   27.00    1.10
   4  -2 -11   24.90    1.10
   4  -2 -11   28.00    1.10
   4   2 -11   26.20    1.10
   4   2 -11   25.80    1.10
   4   2 -11   25.70    1.00
   4   2 -11   25.30    1.30
   3  -2 -11   16.40    0.80
   3  -2 -11   18.40    0.90
   3  -2 -11   16.90    0.80
   3   2 -11   15.70    0.80
   3   2 -11   16.20    0.90
   3   2 -11   16.10    1.00
   3   2 -11   16.10    0.80
   2  -2 -11    9.80    0.80
   2  -2 -11    9.20    0.70
   2  -2 -11    9.20    0.80
   2   2 -11    9.60    0.70
   2   2 -11   10.00    0.70
   2   2 -11    9.70    0.70
   1  -2 -11  425.76   11.40
   1  -2 -11  424.86   11.40
   1   2 -11  424.36   11.50
   1   2 -11  408.26   11.40
   1   2 -11  430.06   11.40
   0  -2 -11   37.60    1.40
   0  -2 -11   37.50    1.50
   0   2 -11   37.70    1.40
   0   2 -11   37.70    1.30
   0   2  11   35.50    1.40
   0   2 -11   39.00    1.40
  -1  -2 -11   92.19    2.80
   1  -2  11   97.59    2.90
  -1   2 -11   93.49    2.90
  -1   2 -11   93.79    2.80
   1   2  11   95.39    2.90
   1   2  11   93.29    2.90
  -1   2 -11   93.19    2.80
   2  -2  11    0.50    0.30
  -2  -2 -11    0.20    0.40
   2   2  11    0.70    0.40
   2   2  11    0.60    0.30
  -2   2 -11    0.60    0.30
  -3  -2 -11   10.50    0.80
   3  -2  11   11.10    1.00
  -3   2 -11   10.10    0.70
   3   2  11   11.00    0.70
   3   2  11    9.80    0.70
   4  -2  11    0.00    0.30
  -4  -2 -11    0.10    0.50
   4   2  11    0.30    0.30
   4   2  11    0.50    0.30
  -4   2 -11    0.10    0.20
   5  -2  11    0.60    0.30
   5   2  11    0.20    0.30
   5   2  11    0.90    0.30
  -5   2 -11    0.10    0.20
   6  -2  11    6.00    0.50
   6   2  11    7.60    0.70
  -6   2 -11    6.70    0.50
   6   2  11    6.20    0.50
   7  -2  11   85.69    2.40
  -7   2 -11   83.29    2.40
   7   2  11   79.29    2.40
  12  -3 -11    0.10    0.30
  11  -3 -11   17.40    0.70
  11  -3 -11   16.40    0.80
  10  -3 -11    5.30    0.50
  10  -3 -11    5.50    0.60
  10  -3 -11    6.50    0.50
   9  -3 -11   11.80    0.70
   9  -3 -11   12.30    0.70
   9  -3 -11   13.20    0.80
   8  -3 -11   89.39    2.80
   8  -3 -11   91.39    2.70
   8  -3 -11   92.19    2.70
   8   3 -11   90.79    2.70
   8   3 -11   89.09    2.80
   8   3 -11   90.59    2.70
   7  -3 -11  107.09    3.20
   7  -3 -11  105.49    3.10
   7  -3 -11  106.29    3.20
   7   3 -11  109.79    3.20
   7   3 -11  107.69    3.20
   7   3 -11  109.39    3.20
   7   3 -11  103.09    3.10
   6  -3 -11    1.00    0.30
   6  -3 -11    0.90    0.40
   6  -3 -11    0.80    0.30
   6   3 -11    0.20    0.50
   6   3 -11    0.30    0.30
   6   3 -11    0.30    0.30
   6   3 -11    0.70    0.40
   5  -3 -11   44.00    1.50
   5  -3 -11   42.30    1.50
   5  -3 -11   42.40    1.50
   5   3 -11   45.30    1.50
   5   3 -11   42.40    1.50
   5   3 -11   42.70    1.60
   5   3 -11   46.10    1.60
   4  -3 -11   47.30    1.60
   4  -3 -11   46.50    1.60
   4  -3 -11   46.80    1.60
   4   3 -11   47.30    1.60
   4   3 -11   48.70    1.70
   4   3 -11   48.10    1.70
   4   3 -11   46.50    1.60
  -4   3  11   47.50    1.70
   3  -3 -11   76.69    2.40
   3  -3 -11   77.69    2.40
   3   3 -11   75.89    2.40
   3   3 -11   72.59    2.60
   3   3 -11   79.19    2.40
   3   3 -11   79.89    2.40
   2  -3 -11   23.10    1.10
   2  -3 -11   22.30    1.10
   2  -3 -11   23.10    1.00
  -2   3  11   23.60    1.10
   2   3 -11   22.80    1.00
   2   3 -11   23.70    1.00
   2   3 -11   23.20    1.00
   2   3 -11   23.20    1.10
   1  -3 -11   13.40    0.80
   1   3 -11   12.30    0.80
  -1   3  11   13.90    0.80
   1   3 -11   13.10    0.70
   1   3 -11   13.10    0.70
   0  -3 -11   51.29    1.70
   0   3 -11   53.79    1.70
   0   3 -11   52.19    1.80
   0   3 -11   53.99    1.70
   0   3  11   50.09    1.80
  -1  -3 -11   27.50    1.10
  -1   3 -11   28.80    1.20
  -1   3 -11   27.10    1.20
   1   3  11   29.10    1.40
  -1   3 -11   28.10    1.10
   1   3  11   29.10    1.20
  -2  -3 -11   55.29    1.80
   2  -3  11   54.39    1.90
   2   3  11   52.19    1.80
   2   3  11   53.59    1.80
  -2   3 -11   53.89    1.80
  -2   3 -11   51.39    1.80
   3  -3  11  135.89    3.90
  -3  -3 -11  134.59    3.90
   3   3  11  138.89    4.00
   3   3  11  136.39    3.90
  -3   3 -11  130.09    3.90
  -4  -3 -11   16.10    0.80
   4  -3  11   13.70    0.80
   4   3  11   14.80    0.80
   4   3  11   13.10    0.80
  -4   3 -11   15.10    0.70
   5  -3  11   43.60    1.50
  -5  -3 -11   43.50    1.50
   5   3  11   43.10    1.50
  -5   3 -11   41.10    1.40
   5   3  11   42.90    1.50
   6  -3  11    0.70    0.20
   6   3  11    0.00    0.30
  -6   3 -11    0.20    0.20
   6   3  11    0.60    0.20
   7  -3  11   15.00    0.60
   7   3  11   14.20    0.60
  -7   3 -11   15.10    0.60
  12  -4 -11   21.10    0.70
 -12   4  11   19.30    0.80
  11  -4 -11    3.00    0.40
  11  -4 -11    3.40    0.50
  10  -4 -11    0.10    0.20
  10  -4 -11    0.50    0.30
   9  -4 -11  382.36   10.30
   9  -4 -11  381.26   10.40
   9  -4 -11  382.86   10.40
   9   4 -11  381.76   10.30
   9   4 -11  380.56   10.30
   8  -4 -11   28.00    1.10
   8  -4 -11   27.10    1.10
   8  -4 -11   26.00    1.00
   8   4 -11   26.60    1.10
   8   4 -11   25.60    1.10
   7  -4 -11   72.39    2.30
   7  -4 -11   69.59    2.30
   7  -4 -11   73.09    2.20
   7   4 -11   74.19    2.30
   7   4 -11   73.09    2.30
   7   4 -11   71.79    2.20
   6  -4 -11  121.19    3.50
   6  -4 -11  122.59    3.50
   6  -4 -11  116.99    3.50
   6   4 -11  120.99    3.50
   6   4 -11  115.69    3.60
   6   4 -11  118.59    3.50
   6   4 -11  121.19    3.50
   5  -4 -11   25.50    1.10
   5  -4 -11   29.70    1.10
   5  -4 -11   28.00    1.20
   5   4 -11   27.90    1.10
   5   4 -11   28.60    1.20
   5   4 -11   26.50    1.20
   5   4 -11   29.70    1.10
   4  -4 -11    4.10    0.60
   4  -4 -11    3.60    0.70
   4  -4 -11    4.10    0.60
   4   4 -11    4.20    0.70
  -4   4  11    3.90    1.00
   4   4 -11    4.50    0.60
   4   4 -11    4.70    0.60
   4   4 -11    5.50    0.50
   3  -4 -11   22.60    1.10
   3  -4 -11   22.20    1.00
   3  -4 -11   24.00    1.00
   3   4 -11   23.70    1.00
   3   4 -11   22.90    1.10
  -3   4  11   23.10    1.10
   3   4 -11   22.80    1.00
   3   4 -11   23.90    1.00
   2  -4 -11   20.40    1.00
   2  -4 -11   22.40    1.10
   2   4 -11   21.50    1.00
   2   4 -11   21.20    1.00
   2   4 -11   22.00    0.90
   2   4 -11   22.40    1.00
  -2   4  11   22.30    1.00
   1  -4 -11  193.08    5.80
   1   4 -11  204.08    5.60
   1   4 -11  197.48    5.70
  -1   4  11  205.08    5.70
   1   4 -11  207.38    5.60
   0  -4 -11  197.78    5.40
   0   4  11  193.88    5.40
   0   4 -11  186.98    5.40
   0   4 -11  188.28    5.30
   0   4 -11  190.78    5.30
  -1  -4 -11  403.36   11.10
  -1   4 -11  410.56   11.00
   1   4  11  404.76   11.10
  -1   4 -11  408.26   11.00
  -1   4 -11  409.36   11.00
  -2  -4 -11   36.40    1.40
   2  -4  11   38.70    1.40
   2   4  11   35.00    1.80
  -2   4 -11   38.30    1.30
   2   4  11   37.20    1.40
  -2   4 -11   37.80    1.30
   3  -4  11    2.00    0.40
  -3  -4 -11    0.90    0.40
   3   4  11    2.00    0.70
  -3   4 -11    1.40    0.40
  -3   4 -11    0.80    0.30
   3   4  11    1.40    0.30
   4  -4  11   10.40    0.60
  -4  -4 -11   11.10    0.70
   4   4  11    9.50    0.70
  -4   4 -11   11.40    0.60
   4   4  11   10.50    0.70
   5  -4  11    7.30    0.60
  -5  -4 -11    6.40    0.70
   5   4  11    7.20    0.50
  -5   4 -11    6.30    0.50
   5   4  11    6.50    0.60
   6  -4  11    0.50    0.20
   6   4  11    0.70    0.20
   6   4  11    0.70    0.30
  -6   4 -11    1.70    0.30
  11  -5 -11    0.40    0.20
 -11   5  11    0.30    0.20
  10  -5 -11    8.20    0.50
  10  -5 -11    8.80    0.60
  10   5 -11   10.30    0.80
   9  -5 -11    9.40    0.80
   9  -5 -11   10.50    0.60
   9   5 -11    9.80    0.70
   9   5 -11   10.00    0.70
   8  -5 -11   22.30    1.00
   8  -5 -11   20.90    0.90
   8   5 -11   21.00    1.00
   8   5 -11   21.60    1.00
   8   5 -11   22.10    1.00
   7  -5 -11   10.20    0.70
   7  -5 -11    8.80    0.60
   7   5 -11    8.10    0.80
   7   5 -11   11.00    0.90
   7   5 -11   10.80    0.70
   6  -5 -11   34.00    1.30
   6  -5 -11   33.40    1.30
   6  -5 -11   34.00    1.20
   6   5 -11   33.60    1.20
   6   5 -11   33.90    1.30
   6   5 -11   33.50    1.30
   5  -5 -11    0.60    0.40
   5  -5 -11    0.10    0.30
   5  -5 -11    0.30    0.30
   5   5 -11    0.20    0.20
   5   5 -11    0.50    0.30
   5   5 -11    0.10    0.30
   4  -5 -11    0.20    0.30
   4  -5 -11    0.80    0.30
   4   5 -11    0.30    0.30
   4   5 -11    0.80    0.30
   4   5 -11    0.70    0.50
   4   5 -11    0.70    0.30
   3  -5 -11   16.70    0.90
   3  -5 -11   17.00    0.90
   3   5 -11   17.90    0.90
  -3   5  11   17.10    1.00
   3   5 -11   18.30    0.90
   3   5 -11   17.60    0.80
   3   5 -11   17.80    0.90
   2  -5 -11    5.00    0.60
  -2   5  11    4.80    0.70
   2   5 -11    3.90    0.60
   2   5 -11    4.20    0.50
   2   5 -11    5.00    0.60
   2   5 -11    4.00    0.60
   1  -5 -11    4.00    0.60
   1   5 -11    4.90    0.60
   1   5 -11    3.90    0.60
   1   5 -11    4.60    0.50
  -1   5  11    5.00    0.60
   0  -5 -11  674.13   18.30
   0   5 -11  679.93   18.20
   0   5 -11  682.63   18.20
   0   5  11  713.03   18.30
   0   5 -11  659.23   18.20
  -1  -5 -11    0.80    0.30
  -1   5 -11    0.90    0.40
   1   5  11    0.60    0.30
  -1   5 -11    1.30    0.30
  -1   5 -11    0.90    0.30
  -2  -5 -11    0.30    0.30
  -2   5 -11    0.50    0.30
  -3  -5 -11  107.49    3.10
   3  -5  11  104.59    3.10
  -3   5 -11  104.39    3.00
  -3   5 -11  106.49    3.00
   3   5  11  105.39    3.20
  -4  -5 -11    0.50    0.40
   4  -5  11    0.70    0.30
   4   5  11    0.40    0.20
  -4   5 -11    0.50    0.20
  -5  -5 -11    5.90    0.70
   5  -5  11    6.30    0.50
  -5   5 -11    6.20    0.40
   5   5  11    5.30    0.40
   5   5  11    4.80    0.70
   6   5  11    7.50    0.50
  -6   5 -11    7.50    0.40
 -10   6  11    0.70    0.20
   9  -6 -11   62.19    1.90
   9  -6 -11   62.99    2.00
   9   6 -11   66.39    2.00
   8  -6 -11   54.39    1.70
   8  -6 -11   54.39    1.70
   8   6 -11   53.39    1.70
   8   6 -11   52.79    1.70
   7  -6 -11   21.20    1.00
   7  -6 -11   22.50    1.00
   7   6 -11   23.10    0.90
   7   6 -11   21.00    0.90
   7   6 -11   22.20    0.90
   6  -6 -11   91.79    2.80
   6   6 -11   91.19    2.70
   6   6 -11   94.79    2.70
   6   6 -11   89.29    2.80
   5  -6 -11  112.39    3.30
   5   6 -11  113.09    3.50
   5   6 -11  111.69    3.20
   5   6 -11  112.89    3.30
   4  -6 -11   28.60    1.20
   4   6 -11   30.80    1.30
   4   6 -11   25.40    1.30
   4   6 -11   26.60    1.10
   3  -6 -11    1.40    0.30
   3   6 -11    1.10    0.30
   3   6 -11    0.90    0.30
   3   6 -11    0.80    0.30
   2  -6 -11   11.40    0.70
   2   6 -11   10.60    0.70
   2   6 -11   11.80    0.80
   2   6 -11   12.10    0.90
  -2   6  11   11.20    0.90
   1  -6 -11   52.39    1.80
   1   6 -11   52.89    1.90
   1   6 -11   52.99    1.70
  -1   6  11   51.09    1.80
   1   6 -11   51.79    1.70
   0  -6 -11    2.10    0.50
   0   6 -11    3.70    0.70
   0   6 -11    2.70    0.40
   0   6  11    3.10    0.60
   0   6 -11    2.60    0.50
  -1  -6 -11  120.49    3.50
   1   6  11  122.09    3.50
  -1   6 -11  121.69    3.40
  -1   6 -11  116.79    3.40
  -2  -6 -11    0.60    0.40
   2  -6  11    0.80    0.30
   2   6  11    0.60    0.20
  -2   6 -11    0.70    0.30
  -2   6 -11    0.40    0.20
   3  -6  11    5.70    0.50
  -3  -6 -11    4.00    0.50
  -3   6 -11    5.20    0.50
  -3   6 -11    4.90    0.40
   3   6  11    5.80    0.60
   4  -6  11    3.00    0.40
  -4  -6 -11    1.90    0.40
   4   6  11    3.20    0.40
  -4   6 -11    2.70    0.30
   8   7 -11  102.89    2.90
   8   7 -11  101.19    2.90
  -8   7  11  103.19    2.90
   7  -7 -11    0.10    0.30
  -7   7  11   -0.10    0.20
   7   7 -11    0.30    0.30
   6  -7 -11   45.40    1.50
  -6   7  11   48.20    1.40
   6   7 -11   42.80    1.50
   6   7 -11   46.70    1.40
   6   7 -11   45.90    1.60
   5  -7 -11   41.30    1.40
   5   7 -11   41.70    1.40
  -5   7  11   41.90    1.40
   5   7 -11   42.50    1.60
   5   7 -11   40.10    1.30
   4  -7 -11   18.90    1.10
   4   7 -11   23.90    0.90
   4   7 -11   23.60    0.90
  -4   7  11   22.70    1.00
   4   7 -11   24.20    0.90
   3  -7 -11    0.70    0.30
   3   7 -11    0.50    0.30
   3   7 -11    0.30    0.20
   2  -7 -11   44.70    1.50
   2   7 -11   42.40    1.50
   2   7 -11   40.90    1.40
   1  -7 -11    6.10    0.60
   1   7 -11    6.70    0.50
  -1   7  11    6.50    0.60
   1   7 -11    7.10    0.70
   0  -7 -11   58.79    1.80
   0   7  11   56.09    1.80
   0   7 -11   55.79    1.70
   1  -7  11    1.90    0.40
  -1  -7 -11    2.00    0.50
  -1   7 -11    2.40    0.60
  -1   7 -11    2.50    0.40
   1   7  11    2.60    0.40
  -2  -7 -11   32.40    1.10
   2  -7  11   29.30    1.00
  -2   7 -11   30.10    1.00
   2   7  11   30.30    1.10
  -2   7 -11   30.30    1.00
   3  -7  11   -0.10    0.30
  -3   7 -11    0.20    0.20
  -3   7 -11   -0.10    0.30
   3   7  11    0.10    0.20
   6   8 -11   37.10    1.20
   5   8 -11    0.70    0.20
   4  -8 -11   10.30    0.80
   4   8 -11    8.00    0.50
   4   8 -11    8.00    0.50
   3  -8 -11   22.60    0.90
   3   8 -11   22.10    0.90
   2  -8 -11   11.50    0.70
   2   8 -11   11.70    0.50
   2   8 -11   13.40    0.80
   1   8 -11    6.90    0.40
   0  -8  11    0.00    0.20
   0   8 -11    0.30    0.20
  12   0 -12    0.20    0.30
  11   0 -12    0.20    0.30
  11   0 -12    0.30    0.30
  10   0 -12  151.68    4.20
  10   0 -12  142.89    4.20
   9   0 -12    0.10    0.20
   9   0 -12    0.40    0.20
   8   0 -12    4.10    0.50
   8   0 -12    5.80    0.50
   7   0 -12    0.20    0.30
   7   0 -12    0.30    0.30
   6   0 -12   11.00    0.70
   6   0 -12   12.80    0.70
   6   0 -12   12.50    1.00
   5   0 -12    0.40    0.30
   5   0 -12   -0.30    0.20
   5   0 -12    0.40    0.40
   3   0 -12    0.10    0.30
   2   0 -12   47.20    1.70
   2   0 -12   47.60    1.60
   2   0 -12   41.10    1.90
  -1   0  12    0.40    0.50
   1   0 -12   -0.10    0.30
   1   0 -12    0.30    0.40
   0   0 -12   55.49    1.80
   0   0  12   57.39    1.90
  -1   0 -12    0.10    0.30
   1   0  12   -0.10    0.40
  -2   0 -12  110.89    3.20
   2   0  12  109.39    3.30
   2   0  12  110.79    3.30
  -3   0 -12   -0.20    0.30
   3   0  12    0.00    0.30
   3   0  12   -0.10    0.30
  -4   0 -12  150.78    4.50
   4   0  12  160.48    4.40
   4   0  12  152.08    4.40
   5   0  12    0.40    0.40
   5   0  12    0.20    0.30
   6   0  12   10.60    0.70
   7   0  12    0.20    0.20
  12  -1 -12    1.10    0.30
  11  -1 -12    0.50    0.30
  11  -1 -12    0.10    0.20
  11   1 -12    0.70    0.40
  11   1 -12    0.20    0.30
  10  -1 -12   51.89    1.70
  10  -1 -12   50.39    1.60
  10  -1 -12   46.20    1.90
  10   1 -12   51.49    1.70
  10   1 -12   52.49    1.60
   9  -1 -12   -0.40    0.50
   9  -1 -12    0.80    0.30
   9  -1 -12    0.30    0.20
   9   1 -12    0.20    0.30
   9   1 -12    0.60    0.30
   8  -1 -12   45.10    1.70
   8  -1 -12   43.90    1.70
   8  -1 -12   44.50    1.50
   8   1 -12   43.50    1.50
   8   1 -12   43.40    1.50
   7  -1 -12    3.90    0.50
   7  -1 -12    3.90    0.80
   7   1 -12    4.00    0.80
   7   1 -12    3.10    0.60
   7   1 -12    3.40    0.50
   6  -1 -12    0.50    0.30
   6  -1 -12    1.00    0.30
   6   1 -12    0.70    0.30
   6   1 -12    0.90    0.40
   6   1 -12    0.90    0.30
   5  -1 -12  235.38    7.00
   5  -1 -12  256.77    7.00
   5   1 -12  255.67    7.00
   5   1 -12  264.67    7.00
   5   1 -12  258.47    7.10
   4  -1 -12    5.10    0.60
   4  -1 -12    6.10    0.60
   4   1 -12    4.90    0.60
   4   1 -12    5.00    0.70
   3  -1 -12   45.50    1.80
   3  -1 -12   35.40    1.40
   3   1 -12   36.60    1.40
   3   1 -12   38.70    1.40
   3   1 -12   36.10    1.40
   2  -1 -12   54.49    1.80
   2  -1 -12   56.19    2.10
   2   1 -12   56.59    1.80
   2   1 -12   55.99    1.90
  -1  -1  12   33.60    1.30
   1  -1 -12   30.70    1.30
   1  -1 -12   32.40    1.20
   1   1 -12   30.80    1.20
   1   1 -12   31.50    1.20
   1   1 -12   29.70    1.30
   0  -1  12   14.30    0.90
   0  -1 -12   17.70    0.90
   0   1 -12   15.60    0.80
   0   1  12   16.00    1.00
   0   1 -12   16.20    1.00
   1  -1  12   11.70    0.80
  -1  -1 -12   11.30    0.80
   1   1  12   11.60    0.70
  -1   1 -12   10.10    0.70
   1   1  12   10.60    0.80
   2  -1  12   53.49    1.80
  -2  -1 -12   53.99    1.80
  -2   1 -12   52.39    1.70
   2   1  12   53.99    1.80
   2   1  12   52.49    1.80
  -3  -1 -12   12.30    0.90
   3  -1  12   13.20    0.70
   3  -1  12   12.80    0.80
  -3   1 -12   13.50    0.70
   3   1  12   11.80    0.80
   3   1  12   11.50    0.80
   4  -1  12   32.10    1.30
   4  -1  12   32.70    1.20
   4   1  12   33.60    1.30
   4   1  12   33.10    1.40
   5  -1  12    0.70    0.30
   5   1  12    1.30    0.30
  -5   1 -12    1.10    0.30
   5   1  12    1.40    0.30
   6  -1  12    6.60    0.60
   6   1  12    6.10    0.50
  -6   1 -12    5.10    0.70
   7  -1  12    0.30    0.20
   7   1  12    0.20    0.20
  12  -2 -12   42.60    1.30
  11  -2 -12    1.70    0.50
  11  -2 -12    2.20    0.40
  11  -2 -12    1.90    0.40
  10  -2 -12    3.20    0.50
  10  -2 -12    2.40    0.60
  10  -2 -12    3.20    0.50
  10   2 -12    3.10    0.70
  10   2 -12    2.50    0.60
   9  -2 -12   11.90    0.70
   9  -2 -12   11.90    0.80
   9  -2 -12   11.50    0.70
   9   2 -12   11.50    0.70
   9   2 -12   11.00    0.80
   8  -2 -12   29.70    1.30
   8  -2 -12   30.00    1.20
   8  -2 -12   30.30    1.10
   8   2 -12   29.60    1.20
   8   2 -12   31.00    1.20
   8   2 -12   31.00    1.30
   7  -2 -12    4.30    0.60
   7  -2 -12    5.00    0.70
   7  -2 -12    4.50    0.50
   7   2 -12    5.00    0.70
   7   2 -12    4.10    0.60
   7   2 -12    5.30    0.50
   6  -2 -12   18.30    0.90
   6  -2 -12   17.40    1.00
   6   2 -12   17.70    1.00
   6   2 -12   18.00    0.90
   6   2 -12   16.20    0.80
   5  -2 -12  141.19    4.00
   5  -2 -12  142.49    4.00
   5  -2 -12  136.99    4.00
   5   2 -12  136.99    4.00
   5   2 -12  136.69    4.00
   5   2 -12  140.29    4.10
   4  -2 -12   33.50    1.30
   4  -2 -12   35.10    1.30
   4  -2 -12   33.70    1.30
   4   2 -12   35.40    1.40
   4   2 -12   35.70    1.30
   4   2 -12   34.60    1.30
   3  -2 -12   11.50    0.70
   3  -2 -12   10.60    0.80
   3  -2 -12   11.00    0.80
   3   2 -12   12.00    0.70
   3   2 -12   11.00    0.80
   3   2 -12   12.50    0.70
   2  -2 -12    7.80    0.70
   2  -2 -12    7.50    0.70
   2  -2 -12    8.00    0.80
   2   2 -12    8.50    0.70
   2   2 -12    9.50    0.70
   2   2 -12    9.00    0.70
   1  -2 -12    2.70    0.50
   1  -2 -12    3.40    0.70
   1   2 -12    3.20    0.60
  -1   2  12    3.20    0.60
   1   2 -12    3.10    0.50
   0  -2  12   42.70    1.50
   0  -2 -12   41.50    1.50
   0  -2 -12   48.00    1.60
   0   2 -12   42.40    1.50
   0   2  12   41.40    1.50
   0   2 -12   42.30    1.60
   0   2 -12   42.90    1.50
   1  -2  12    9.60    0.70
   1   2  12    8.90    0.70
  -1   2 -12   10.00    0.70
   1   2  12   10.20    0.90
  -1   2 -12    9.70    0.80
   2  -2  12   23.10    1.00
   2   2  12   25.70    1.40
  -2   2 -12   23.00    1.00
   2   2  12   23.30    1.10
   3  -2  12   44.20    1.50
   3  -2  12   41.90    1.50
  -3   2 -12   42.00    1.40
   3   2  12   41.20    1.50
   3   2  12   43.50    1.50
   4  -2  12  150.38    4.40
   4   2  12  152.78    4.40
   4   2  12  158.68    4.40
  -4   2 -12  156.38    4.30
   5  -2  12    4.90    0.50
   5   2  12    4.70    0.60
   5   2  12    4.70    0.50
  -5   2 -12    5.10    0.50
   6  -2  12    0.10    0.20
  -6   2 -12    0.60    0.30
   6   2  12    0.20    0.20
   7  -2  12    8.30    0.40
   7   2  12    8.70    0.40
  12  -3 -12    2.10    0.30
  11  -3 -12   34.30    1.20
  11  -3 -12   31.50    1.30
  10  -3 -12    0.50    0.20
  10  -3 -12    0.50    0.20
  10  -3 -12    0.40    0.30
  10   3 -12    0.90    0.40
   9  -3 -12  139.09    4.70
   9  -3 -12  163.88    4.50
   9   3 -12  163.58    4.50
   9   3 -12  167.48    4.50
   8  -3 -12   73.49    2.30
   8  -3 -12   70.89    2.30
   8  -3 -12   73.99    2.30
   8   3 -12   75.29    2.30
   8   3 -12   74.99    2.30
   8   3 -12   73.19    2.30
   7  -3 -12   39.30    1.40
   7  -3 -12   38.90    1.40
   7  -3 -12   39.80    1.50
   7   3 -12   40.80    1.50
   7   3 -12   40.90    1.40
   7   3 -12   40.50    1.40
   6  -3 -12    1.10    0.30
   6  -3 -12    1.20    0.30
   6  -3 -12    2.20    0.60
   6   3 -12    1.10    0.30
   6   3 -12    1.00    0.30
   6   3 -12    1.60    0.50
   6   3 -12    1.80    0.40
   5  -3 -12   40.50    1.50
   5  -3 -12   43.00    1.50
   5   3 -12   42.80    1.60
   5   3 -12   44.30    1.60
   5   3 -12   44.60    1.50
   5   3 -12   42.00    1.50
   4  -3 -12   10.60    0.80
   4  -3 -12   11.30    0.80
   4  -3 -12   10.80    0.70
  -4   3  12    9.20    0.90
   4   3 -12   10.70    0.70
   4   3 -12   10.20    0.80
   4   3 -12   10.00    0.70
   4   3 -12   10.60    0.80
   3  -3 -12    5.90    0.70
   3  -3 -12    6.40    0.60
   3  -3 -12    4.40    0.70
   3   3 -12    5.50    0.50
   3   3 -12    4.90    0.70
  -3   3  12    5.30    0.70
   3   3 -12    4.70    0.60
   2  -3 -12   10.60    0.90
   2  -3 -12    6.90    0.90
   2  -3 -12    8.30    0.70
   2   3 -12    8.80    0.60
  -2   3  12    7.90    0.70
   2   3 -12    7.60    0.70
   2   3 -12    7.90    0.60
   1  -3 -12  103.39    3.00
   1   3 -12   98.09    3.00
   1   3 -12   98.29    2.90
   1   3 -12   95.29    2.90
  -1   3  12   99.39    3.00
   0  -3 -12   36.60    1.40
   0   3 -12   38.00    1.30
   0   3  12   35.10    1.40
   0   3 -12   38.50    1.40
   0   3 -12   38.30    1.30
  -1  -3 -12   15.30    0.90
   1  -3  12   14.40    0.80
  -1   3 -12   14.10    0.80
  -1   3 -12   14.30    0.70
   1   3  12   14.50    0.80
  -2  -3 -12  107.39    3.20
   2  -3  12  104.99    3.20
  -2   3 -12  105.19    3.10
   2   3  12  104.49    3.10
  -2   3 -12  104.39    3.10
   2   3  12  103.69    3.20
   3  -3  12    1.70    0.30
  -3  -3 -12    1.80    0.50
   3   3  12    1.30    0.40
   3   3  12    1.90    0.50
  -3   3 -12    1.60    0.40
   4  -3  12   19.90    0.90
   4   3  12   20.80    0.90
  -4   3 -12   21.00    0.80
   4   3  12   21.40    0.90
   5  -3  12   21.40    0.90
   5   3  12   22.80    0.90
   5   3  12   22.40    0.90
  -5   3 -12   21.80    0.80
   6  -3  12   18.70    0.70
   6   3  12   18.00    0.80
  -6   3 -12   18.70    0.70
   6   3  12   19.10    0.70
  11  -4 -12   12.80    0.60
  10  -4 -12   15.10    0.80
  10  -4 -12   15.10    0.80
   9  -4 -12   -0.30    0.20
   9  -4 -12    0.30    0.40
   9  -4 -12    0.30    0.20
   9   4 -12    0.70    0.40
   9   4 -12    0.60    0.30
   8  -4 -12    0.90    0.30
   8  -4 -12    1.10    0.40
   8   4 -12    1.00    0.50
   8   4 -12    1.30    0.30
   8   4 -12    0.60    0.30
   7  -4 -12   11.10    0.70
   7  -4 -12   11.70    0.80
   7  -4 -12   10.00    0.60
   7   4 -12   10.20    0.70
   7   4 -12   12.30    1.30
   7   4 -12   10.10    0.70
   6  -4 -12   90.39    2.80
   6  -4 -12   88.39    2.70
   6  -4 -12   90.29    2.70
   6   4 -12   95.29    2.90
   6   4 -12   89.99    2.70
   6   4 -12   90.39    2.80
   6   4 -12   90.19    2.70
   5  -4 -12  135.19    3.90
   5  -4 -12  133.59    3.90
   5  -4 -12  134.09    3.80
   5   4 -12  137.89    3.90
   5   4 -12  130.19    3.90
   5   4 -12  131.49    4.00
   5   4 -12  138.19    3.90
   4  -4 -12  104.49    3.10
   4  -4 -12  102.49    3.00
   4  -4 -12  104.19    3.00
   4   4 -12  102.09    3.10
   4   4 -12   97.29    3.00
   4   4 -12  106.99    3.10
   4   4 -12  102.99    3.00
  -4   4  12  103.49    3.10
   3  -4 -12   77.09    2.30
   3  -4 -12   75.09    2.40
  -3   4  12   76.69    2.40
   3   4 -12   76.29    2.40
   3   4 -12   75.59    2.30
   3   4 -12   68.09    2.60
   3   4 -12   77.09    2.40
   2  -4 -12    7.10    0.60
   2   4 -12    6.90    0.60
   2   4 -12    7.00    0.60
  -2   4  12    7.50    0.70
   2   4 -12    7.10    0.70
   1  -4 -12   34.10    1.30
   1   4 -12   33.30    1.30
  -1   4  12   35.40    1.30
   1   4 -12   35.00    1.30
   1   4 -12   34.80    1.30
   0  -4 -12   82.89    2.60
   0   4 -12   85.69    2.60
   0   4 -12   83.89    2.60
   0   4  12   83.79    2.60
   0   4 -12   86.09    2.50
   1  -4  12  129.99    3.80
  -1  -4 -12  134.39    3.80
  -1   4 -12  132.09    3.80
  -1   4 -12  126.89    3.80
   1   4  12  128.29    3.80
  -1   4 -12  133.39    3.70
   2  -4  12   26.10    1.10
  -2  -4 -12   29.10    1.20
  -2   4 -12   27.80    1.10
   2   4  12   25.40    1.10
  -2   4 -12   28.40    1.10
  -3  -4 -12   31.20    1.30
   3  -4  12   31.40    1.20
  -3   4 -12   31.70    1.10
   3   4  12   32.30    1.20
   3   4  12   32.90    1.30
  -4  -4 -12   58.89    2.00
   4  -4  12   58.69    1.80
  -4   4 -12   59.09    1.80
   4   4  12   59.29    1.90
   4   4  12   59.79    1.80
   5  -4  12    1.50    0.30
  -5   4 -12    1.10    0.20
   5   4  12    1.80    0.40
   5   4  12    1.60    0.40
   6  -4  12   10.30    0.50
  -6   4 -12   11.00    0.50
  10  -5 -12   13.20    0.70
  10  -5 -12   12.90    0.70
   9  -5 -12   52.69    1.70
   9  -5 -12   51.29    1.60
   9   5 -12   53.09    1.70
   8  -5 -12   33.40    1.20
   8  -5 -12   37.80    1.40
   8   5 -12   33.50    1.20
   8   5 -12   34.60    1.20
   8   5 -12   33.00    1.20
   7  -5 -12   35.80    1.20
   7  -5 -12   34.90    1.30
   7  -5 -12   36.60    1.30
   7   5 -12   36.50    1.30
   7   5 -12   34.00    1.30
   6  -5 -12   15.70    0.90
   6  -5 -12   17.30    0.90
   6   5 -12   16.90    0.90
   6   5 -12   16.00    0.90
   5  -5 -12    5.10    0.50
   5  -5 -12    4.50    0.60
   5  -5 -12    4.40    1.00
   5   5 -12    4.10    0.60
   5   5 -12    4.70    0.60
   5   5 -12    4.60    0.50
   4  -5 -12    2.80    0.60
   4  -5 -12    4.90    0.60
   4   5 -12    3.50    0.50
   4   5 -12    3.00    0.60
   4   5 -12    3.50    0.70
   4   5 -12    3.60    0.60
   3  -5 -12   66.69    2.10
   3   5 -12   63.89    2.10
   3   5 -12   65.59    2.00
   3   5 -12   61.99    2.10
  -3   5  12   63.19    2.10
   3   5 -12   64.39    2.00
   2  -5 -12    6.40    0.60
   2   5 -12    6.10    0.60
  -2   5  12    6.40    0.70
   2   5 -12    6.40    0.50
   2   5 -12    6.50    0.60
   1  -5 -12  111.99    3.30
   1   5 -12  114.69    3.30
   1   5 -12  112.89    3.20
  -1   5  12  111.19    3.30
   1   5 -12  109.69    3.30
   0  -5 -12    6.80    0.60
   0   5 -12    7.00    0.50
   0   5 -12    6.00    1.00
   0   5  12    6.30    0.60
  -1  -5 -12   30.20    1.20
   1  -5  12   28.90    1.10
  -1   5 -12   29.60    1.10
  -1   5 -12   30.80    1.10
   1   5  12   30.70    1.20
  -2  -5 -12    2.30    0.40
   2  -5  12    3.70    0.70
  -2   5 -12    2.70    0.40
   2   5  12    2.90    0.40
  -2   5 -12    2.20    0.50
  -3  -5 -12   32.40    1.30
   3  -5  12   34.90    1.20
   3   5  12   39.10    1.50
  -3   5 -12   32.70    1.20
  -3   5 -12   35.30    1.30
   4  -5  12    0.10    0.20
   4   5  12    0.40    0.20
  -4   5 -12    0.00    0.20
   5  -5  12    2.90    0.40
  -5   5 -12    3.40    0.30
   5   5  12    2.90    0.40
   9   6 -12    1.80    0.40
   8  -6 -12   22.90    1.00
   8   6 -12   28.20    1.10
   8   6 -12   23.70    0.90
   7  -6 -12   56.99    1.80
   7   6 -12   55.79    1.70
   7   6 -12   55.59    1.80
   7   6 -12   57.89    1.80
   6  -6 -12   26.40    1.20
   6   6 -12   23.00    0.90
   6   6 -12   22.30    1.00
   6   6 -12   23.30    0.90
   5  -6 -12   16.10    0.80
   5   6 -12   16.90    0.90
   5   6 -12   16.20    0.80
   5   6 -12   15.70    0.70
   4  -6 -12  122.79    3.50
   4   6 -12  116.29    3.40
   4   6 -12  119.79    3.50
   4   6 -12  117.89    3.50
   3  -6 -12   -0.20    0.30
   3   6 -12    0.00    0.30
   3   6 -12    0.00    0.20
   2  -6 -12    1.90    0.50
   2   6 -12    2.20    0.50
   2   6 -12    2.00    0.40
  -2   6  12    3.50    0.70
   2   6 -12    2.70    0.60
   1  -6 -12    0.30    0.30
   1   6 -12    0.20    0.30
  -1   6  12    0.60    0.30
   1   6 -12    0.10    0.20
   1   6 -12    0.30    0.30
   0  -6 -12   50.79    1.80
   0   6 -12   51.09    1.60
   0   6  12   50.89    1.70
   0   6 -12   50.39    1.60
   0   6 -12   50.49    1.70
  -1  -6 -12    1.10    0.40
   1  -6  12    0.60    0.30
   1   6  12    0.40    0.30
  -1   6 -12    0.30    0.20
  -1   6 -12    0.70    0.30
  -2  -6 -12   54.99    1.80
   2  -6  12   53.39    1.70
  -2   6 -12   54.59    1.70
   2   6  12   56.79    1.90
  -2   6 -12   55.89    1.70
   3   6  12    0.60    0.20
   4  -6  12   37.40    1.20
  -8   7  12    0.30    0.20
  -7   7  12   49.40    1.50
   7   7 -12   48.40    1.50
   6  -7 -12    0.20    0.30
   6   7 -12    0.30    0.30
  -6   7  12    0.50    0.30
   6   7 -12    0.40    0.20
   6   7 -12    0.30    0.20
   5  -7 -12    9.90    0.60
   5   7 -12    8.60    0.60
  -5   7  12    9.30    0.70
   5   7 -12    9.10    0.50
   4  -7 -12    6.60    0.60
   4   7 -12    5.80    0.40
   4   7 -12    5.20    0.50
   3  -7 -12    0.70    0.30
   3   7 -12    0.30    0.30
   3   7 -12    0.70    0.20
   2  -7 -12    2.00    0.50
   2   7 -12    1.10    0.30
   1  -7 -12    0.40    0.30
   1   7 -12   -0.10    0.20
  -1   7  12    0.10    0.40
   1   7 -12    0.50    0.40
   0  -7  12   30.50    1.10
   0  -7 -12   30.80    1.10
   0   7 -12   31.30    1.00
   1   7  12   26.10    0.90
  -1   7 -12   27.80    1.00
   2  -7  12   18.40    0.70
  -2   7 -12   17.40    0.70
   2   7  12   19.10    0.70
   4   8 -12   65.09    1.80
   3   8 -12    8.30    0.40
   2   8 -12    1.10    0.30
  12   0 -13   -0.10    0.30
  11   0 -13  127.69    3.60
  11   0 -13  128.69    3.60
  10   0 -13   -0.30    0.20
  10   0 -13   -0.10    0.20
   9   0 -13  679.13   17.90
   9   0 -13  663.23   17.90
   8   0 -13    0.20    0.30
   8   0 -13    0.10    0.30
   7   0 -13    0.60    0.30
   7   0 -13    0.30    0.30
   6   0 -13    0.10    0.40
   6   0 -13    0.10    0.30
   6   0 -13    0.30    0.30
   5   0 -13  142.69    4.10
   5   0 -13  143.29    4.10
   5   0 -13  146.79    4.20
   4   0 -13   -0.20    0.20
   4   0 -13   -0.20    0.30
   4   0 -13    0.00    0.20
   3   0 -13  188.98    5.40
   3   0 -13  196.48    5.40
   2   0 -13    0.30    0.30
   2   0 -13    0.30    0.30
   1   0 -13  167.58    4.80
   1   0 -13  171.08    4.80
  -1   0  13  173.38    4.90
   0   0  13    0.00    0.40
   0   0 -13    0.00    0.30
  -1   0 -13    2.20    0.40
   1   0  13    2.60    0.60
  -2   0 -13    0.40    0.30
   2   0  13    0.20    0.30
   2   0  13    0.10    0.30
   3   0  13   64.09    2.40
   3   0  13   69.79    2.20
  -3   0 -13   65.69    2.10
   4   0  13    0.00    0.30
  -4   0 -13   -0.10    0.40
   4   0  13   -0.30    0.30
   5   0  13   91.19    2.70
   6   0  13    0.10    0.20
  12  -1 -13   30.10    1.10
  11  -1 -13    2.20    0.40
  11  -1 -13    1.90    0.40
  11   1 -13    1.30    0.30
  11   1 -13    2.20    0.50
  10  -1 -13   40.90    1.40
  10  -1 -13   40.10    1.40
  10   1 -13   40.80    1.40
  10   1 -13   41.00    1.40
   9  -1 -13   38.90    1.30
   9  -1 -13   39.10    1.30
   8  -1 -13   10.50    0.60
   8  -1 -13    9.80    0.70
   8   1 -13    9.50    1.00
   8   1 -13   10.50    0.70
   8   1 -13   10.90    0.70
   7  -1 -13   29.80    1.20
   7  -1 -13   29.90    1.20
   7   1 -13   30.90    1.30
   7   1 -13   29.30    1.20
   7   1 -13   29.90    1.20
   6  -1 -13  196.98    5.60
   6  -1 -13  203.38    5.70
   6   1 -13  207.08    5.60
   6   1 -13  203.78    5.70
   6   1 -13  195.58    5.60
   5  -1 -13    2.80    0.60
   5  -1 -13    4.00    0.50
   5   1 -13    4.60    0.60
   5   1 -13    2.80    0.60
   5   1 -13    2.60    0.50
   4  -1 -13  293.27    8.10
   4  -1 -13  297.17    8.10
   4   1 -13  302.57    8.10
   4   1 -13  295.87    8.20
   4   1 -13  297.97    8.10
   3  -1 -13   68.79    2.20
   3  -1 -13   69.49    2.20
  -3  -1  13   68.99    2.30
   3   1 -13   68.39    2.10
   3   1 -13   70.09    2.20
   3   1 -13   68.49    2.20
   2  -1 -13    0.30    0.40
   2  -1 -13    1.00    0.30
  -2  -1  13    1.20    0.50
   2   1 -13    1.00    0.40
   2   1 -13    0.50    0.30
   2   1 -13    0.40    0.40
  -1  -1  13   69.89    2.30
   1  -1 -13   68.69    2.30
   1  -1 -13   71.99    2.20
   1   1 -13   72.09    2.30
   1   1 -13   68.69    2.20
   0  -1  13   27.40    1.10
   0  -1 -13   27.40    1.10
   0   1 -13   24.10    1.10
   0   1 -13   24.70    1.10
   0   1  13   25.70    1.20
  -1  -1 -13   13.60    0.80
   1  -1  13   11.50    0.80
   1   1  13   12.10    0.80
   1   1  13   11.60    0.80
  -1   1 -13   11.50    0.70
  -2  -1 -13   46.70    1.60
   2  -1  13   46.10    1.60
   2  -1  13   47.90    1.60
   2   1  13   46.60    1.60
  -2   1 -13   45.50    1.50
   2   1  13   45.70    1.60
   3  -1  13   27.70    1.10
  -3   1 -13   25.30    1.10
   3   1  13   26.50    1.10
   3   1  13   25.80    1.10
   4  -1  13  222.58    6.20
   4  -1  13  224.98    6.30
  -4   1 -13  232.18    6.20
   4   1  13  224.48    6.20
   4   1  13  229.98    6.20
   5  -1  13    5.50    0.50
   5   1  13    4.20    0.50
  -5   1 -13    4.60    0.50
   6  -1  13   30.80    1.20
   6   1  13   29.20    1.00
  12  -2 -13   12.50    0.50
  11  -2 -13   39.40    1.30
  11  -2 -13   39.50    1.30
  10  -2 -13    4.00    0.50
  10  -2 -13    3.70    0.50
  10   2 -13    3.30    0.60
  10   2 -13    3.90    0.50
   9  -2 -13   15.10    0.80
   9  -2 -13   18.30    1.00
   9  -2 -13   14.80    0.80
   9   2 -13   14.80    0.70
   9   2 -13   16.00    0.80
   8  -2 -13   41.30    1.50
   8  -2 -13   40.10    1.40
   8  -2 -13   41.50    1.60
   8   2 -13   40.40    1.50
   8   2 -13   40.70    1.40
   8   2 -13   39.70    1.40
   7  -2 -13   59.19    2.00
   7  -2 -13   60.89    1.90
   7  -2 -13   63.79    1.90
   7   2 -13   61.59    2.00
   7   2 -13   59.39    1.90
   7   2 -13   59.89    1.90
   6  -2 -13    0.30    0.50
   6  -2 -13    0.30    0.30
   6  -2 -13    0.00    0.20
   6   2 -13    0.10    0.30
   6   2 -13    0.00    0.30
   6   2 -13   -0.10    0.30
   5  -2 -13   96.99    2.90
   5  -2 -13   94.99    2.90
   5   2 -13   94.99    2.90
   5   2 -13   97.49    2.90
   5   2 -13   96.39    2.90
   4  -2 -13   15.30    0.80
   4  -2 -13   14.70    0.80
   4   2 -13   15.40    0.80
   4   2 -13   15.10    0.80
   4   2 -13   15.50    0.80
   3  -2 -13  178.38    5.00
   3  -2 -13  178.68    5.00
   3   2 -13  178.88    5.00
   3   2 -13  179.48    5.00
   3   2 -13  169.88    5.10
   2  -2 -13   19.30    1.00
   2   2 -13   17.90    0.90
  -2   2  13   18.00    0.90
   2   2 -13   17.30    0.80
   2   2 -13   19.50    0.90
  -1  -2  13  101.89    3.00
   1  -2 -13  101.49    2.90
   1   2 -13   96.19    2.90
  -1   2  13   97.49    3.00
   1   2 -13   96.79    3.00
   1   2 -13   97.59    2.90
   0  -2  13   23.10    1.00
   0  -2 -13   20.10    1.00
   0   2 -13   21.50    0.90
   0   2 -13   22.30    1.00
   1  -2  13    0.20    0.30
  -1   2 -13    0.20    0.30
   1   2  13    0.30    0.30
   1   2  13    1.50    0.50
  -1   2 -13    0.40    0.50
   2  -2  13   35.30    1.30
   2   2  13   37.80    1.40
  -2   2 -13   37.30    1.30
   2   2  13   36.30    1.30
   3  -2  13  176.08    4.90
   3  -2  13  170.48    4.90
  -3   2 -13  174.28    4.80
   3   2  13  170.78    4.90
   3   2  13  175.98    4.90
   4  -2  13    1.60    0.50
   4   2  13    1.30    0.30
   4   2  13    1.50    0.30
  -4   2 -13    1.90    0.40
   5  -2  13   64.89    2.00
   5   2  13   67.29    2.00
  -5   2 -13   65.49    1.90
   6  -2  13    0.60    0.20
   6   2  13    0.40    0.20
  11  -3 -13    0.10    0.20
  10  -3 -13    2.40    0.40
  10  -3 -13    2.10    0.40
  10  -3 -13    2.30    0.50
  10   3 -13    3.00    0.60
   9  -3 -13    5.10    0.50
   9  -3 -13    4.70    0.50
   9   3 -13    5.30    0.70
   9   3 -13    3.80    0.50
   9   3 -13    5.40    0.50
   8  -3 -13    3.10    0.60
   8  -3 -13    3.40    0.70
   8   3 -13    4.40    0.70
   8   3 -13    3.60    0.60
   8   3 -13    4.00    0.50
   7  -3 -13    0.20    0.20
   7  -3 -13    0.30    0.20
   7  -3 -13    0.20    0.40
   7   3 -13    0.10    0.30
   7   3 -13   -0.10    0.30
   7   3 -13    0.10    0.20
   6  -3 -13   12.60    0.70
   6  -3 -13   12.70    0.80
   6  -3 -13   13.20    0.70
   6   3 -13   12.90    0.80
   6   3 -13   13.70    0.70
   6   3 -13   12.40    0.70
   5  -3 -13    0.90    0.30
   5  -3 -13    2.00    0.50
   5  -3 -13    2.60    0.50
   5   3 -13    2.00    0.40
   5   3 -13    2.40    0.50
   5   3 -13    1.90    0.30
  -5   3  13    1.60    0.50
   4  -3 -13  272.67    7.60
   4  -3 -13  287.57    7.50
   4  -3 -13  274.07    7.50
   4   3 -13  269.97    7.60
   4   3 -13  272.27    7.70
  -4   3  13  282.27    7.60
   4   3 -13  266.37    7.50
   3  -3 -13   20.60    1.00
   3  -3 -13   20.50    1.10
   3  -3 -13   21.70    1.00
   3   3 -13   21.50    1.00
   3   3 -13   20.20    0.90
   3   3 -13   20.80    0.90
  -3   3  13   20.50    1.00
   2  -3 -13  122.39    3.50
   2  -3 -13  122.49    3.60
  -2   3  13  120.99    3.60
   2   3 -13  118.79    3.50
   2   3 -13  120.39    3.70
   2   3 -13  122.89    3.50
   1  -3 -13    0.00    0.40
   1   3 -13    0.50    0.30
   1   3 -13    0.30    0.40
   1   3 -13    0.30    0.30
  -1   3  13    0.10    0.30
   0  -3  13   14.70    0.80
   0  -3 -13   15.90    1.00
   0   3 -13   15.50    0.80
   0   3  13   16.00    0.80
   0   3 -13   15.80    0.80
   0   3 -13   15.10    0.90
   1  -3  13   72.39    2.30
  -1  -3 -13   72.39    2.60
   1   3  13   69.79    2.30
  -1   3 -13   71.89    2.20
  -1   3 -13   71.69    2.20
   2  -3  13   69.99    2.50
   2   3  13   73.49    2.30
   2   3  13   70.39    2.40
  -2   3 -13   72.89    2.30
   3  -3  13   47.50    1.80
   3   3  13   49.20    1.60
   3   3  13   48.20    1.60
  -3   3 -13   46.60    1.50
   4  -3  13   96.59    2.80
  -4   3 -13   92.39    2.90
   4   3  13   96.19    2.80
   4   3  13   95.89    2.70
   5  -3  13   19.20    0.70
  -5   3 -13   18.50    0.70
   5   3  13   17.40    0.70
   5   3  13   18.70    0.80
  11  -4 -13    7.50    0.40
  10  -4 -13   20.80    0.80
  10  -4 -13   19.90    0.90
   9  -4 -13    5.90    0.50
   9  -4 -13    5.50    0.50
   9  -4 -13    5.20    0.70
   9   4 -13    5.80    0.60
   9   4 -13    6.40    0.50
   8  -4 -13   49.00    1.50
   8  -4 -13   48.40    1.60
   8  -4 -13   46.40    1.60
   8   4 -13   48.00    1.60
   8   4 -13   47.70    1.50
   7  -4 -13    5.90    0.60
   7  -4 -13    5.60    0.60
   7  -4 -13    5.80    0.60
   7   4 -13    5.10    0.50
   7   4 -13    5.70    0.70
   7   4 -13    6.20    0.60
   7   4 -13    6.10    0.80
   6  -4 -13    3.10    0.50
   6  -4 -13    3.90    0.60
   6  -4 -13    3.70    0.60
   6   4 -13    3.60    0.60
   6   4 -13    2.50    0.50
   6   4 -13    3.40    0.50
   6   4 -13    4.00    0.70
   5  -4 -13   36.50    1.30
   5  -4 -13   33.40    1.20
   5  -4 -13   34.30    1.30
   5   4 -13   33.50    1.30
   5   4 -13   34.20    1.20
   5   4 -13   32.80    1.20
   5   4 -13   34.60    1.30
   4  -4 -13    0.50    0.30
   4  -4 -13    0.30    0.40
   4  -4 -13    1.40    0.40
   4   4 -13    0.20    0.30
   4   4 -13    0.30    0.20
   4   4 -13    0.40    0.30
  -4   4  13    0.70    0.40
   3  -4 -13   90.19    2.70
   3  -4 -13   86.79    2.70
   3   4 -13   88.99    2.70
   3   4 -13   87.59    2.60
   3   4 -13   90.59    2.70
  -3   4  13   89.59    2.70
   2  -4 -13   31.70    1.30
   2   4 -13   31.40    1.20
   2   4 -13   32.50    1.20
   2   4 -13   31.30    1.20
  -2   4  13   33.50    1.30
   1  -4 -13    2.90    0.60
   1   4 -13    2.50    0.50
   1   4 -13    3.00    0.40
   1   4 -13    3.00    0.60
  -1   4  13    3.20    0.50
   0  -4 -13    1.90    0.40
   0  -4  13    2.20    0.50
   0   4  13    1.30    0.30
   0   4 -13    3.10    0.60
   0   4 -13    2.50    0.40
   0   4 -13    1.40    0.40
   1  -4  13   33.00    1.20
  -1  -4 -13   32.30    1.30
  -1   4 -13   31.30    1.20
  -1   4 -13   31.70    1.20
   1   4  13   31.30    1.20
   2  -4  13    4.20    0.50
  -2  -4 -13    4.80    0.80
  -2   4 -13    3.90    0.70
  -2   4 -13    4.60    0.50
   2   4  13    4.70    0.50
   3  -4  13   23.10    0.90
  -3   4 -13   22.30    0.80
   3   4  13   21.90    0.90
   4  -4  13    3.30    0.40
   4   4  13    4.20    0.40
  -4   4 -13    4.00    0.40
   5  -4  13   73.09    2.00
   5   4  13   70.09    2.00
  -5   4 -13   70.99    2.00
  10  -5 -13   11.80    0.50
   9  -5 -13   -0.60    0.40
   9  -5 -13    0.50    0.20
   9   5 -13    0.00    0.30
   8  -5 -13   10.10    0.60
   8  -5 -13    9.80    0.70
   8   5 -13   10.20    0.60
   8   5 -13   10.30    0.60
   7  -5 -13    0.20    0.30
   7  -5 -13    0.00    0.30
   7   5 -13   -0.30    0.20
   7   5 -13    0.30    0.20
   7   5 -13    0.00    0.30
   6  -5 -13  122.39    3.70
   6  -5 -13  130.29    3.60
   6  -5 -13  126.69    3.60
   6   5 -13  125.09    3.70
   6   5 -13  127.89    3.60
   6   5 -13  124.19    3.60
   5  -5 -13    1.20    0.30
   5  -5 -13    1.40    0.40
   5   5 -13    2.40    0.50
   5   5 -13    2.00    0.40
   5   5 -13    1.50    0.40
   4  -5 -13  289.27    8.00
   4   5 -13  290.67    7.90
   4   5 -13  292.47    8.00
   4   5 -13  287.17    7.90
   3  -5 -13    7.60    0.70
   3   5 -13    6.90    0.80
   3   5 -13    8.20    0.80
  -3   5  13    8.80    0.80
   3   5 -13    8.60    0.70
   2  -5 -13   20.10    1.00
   2   5 -13   20.50    1.00
   2   5 -13   20.60    0.90
  -2   5  13   21.60    0.90
   2   5 -13   20.20    0.90
   1  -5 -13   37.10    1.40
   1   5 -13   35.90    1.20
   1   5 -13   36.10    1.20
   1   5 -13   35.30    1.30
  -1   5  13   36.20    1.30
   0  -5  13   16.20    0.90
   0  -5 -13   14.40    0.80
   0   5 -13   15.10    0.70
   0   5 -13   15.40    0.70
   0   5 -13   14.60    0.80
   0   5  13   14.20    0.70
   1  -5  13   15.60    0.70
  -1  -5 -13   15.70    0.90
  -1   5 -13   14.20    0.70
  -1   5 -13   14.60    0.70
   1   5  13   14.40    0.70
   2  -5  13   47.50    1.50
  -2  -5 -13   48.80    1.70
  -2   5 -13   48.50    1.50
  -2   5 -13   49.70    1.50
   2   5  13   48.50    1.60
   3  -5  13   19.00    0.80
   3   5  13   20.10    0.80
  -3   5 -13   20.00    0.70
   4  -5  13   54.89    1.60
  -4   5 -13   55.09    1.60
   4   5  13   55.19    1.60
  -9   6  13    0.70    0.20
   9   6 -13    0.30    0.40
   8   6 -13    1.70    0.40
   7  -6 -13    0.60    0.30
   7   6 -13    0.50    0.40
   6  -6 -13    0.30    0.40
   6   6 -13    0.30    0.30
   6   6 -13    0.10    0.20
   5  -6 -13   51.89    1.70
   5   6 -13   52.09    1.70
   5   6 -13   51.19    1.60
   4  -6 -13    3.00    0.50
   4   6 -13    3.40    0.40
   4   6 -13    2.90    0.50
   3  -6 -13   11.00    0.70
   3   6 -13    9.60    0.60
   3   6 -13    9.10    0.60
   2  -6 -13    5.40    0.60
   2   6 -13    6.80    0.60
   2   6 -13    6.50    0.60
   2   6 -13    6.30    0.70
  -2   6  13    6.10    0.70
   1  -6 -13    1.00    0.40
   1   6 -13    1.00    0.30
   1   6 -13    0.70    0.30
  -1   6  13    0.90    0.30
   1   6 -13    1.00    0.20
   0  -6 -13    6.80    0.60
   0  -6  13    7.40    0.50
   0   6 -13    7.20    0.50
   0   6 -13    7.90    0.50
   0   6  13    8.00    0.50
  -1  -6 -13    0.70    0.40
   1  -6  13    0.30    0.30
   1   6  13    0.60    0.20
  -1   6 -13    0.50    0.20
  -1   6 -13    1.00    0.20
   2  -6  13   22.80    0.90
  -2   6 -13   23.60    0.80
   2   6  13   19.40    1.00
  -2   6 -13   24.60    0.90
   6   7 -13   19.60    0.70
   6   7 -13   19.40    0.70
   5   7 -13   10.30    0.60
   5   7 -13   11.40    0.50
   4  -7 -13   27.70    1.10
   4   7 -13   26.40    1.00
   4   7 -13   27.00    0.90
   3  -7 -13    0.30    0.30
   3   7 -13    0.30    0.20
   2   7 -13   34.10    1.10
   2   7 -13   34.80    1.20
  -1  -7  13   24.10    1.00
   1   7 -13   25.40    1.00
   0  -7  13    0.80    0.20
   0   7  13    0.60    0.30
   0   7 -13    0.60    0.20
  12   0 -14   -0.30    0.20
  11   0 -14   -0.10    0.20
  11   0 -14    0.30    0.20
  10   0 -14   55.99    1.70
  10   0 -14   55.79    1.70
   9   0 -14    0.10    0.20
   9   0 -14   -0.10    0.20
   8   0 -14    4.20    0.50
   8   0 -14    4.70    0.50
   7   0 -14   -0.40    0.20
   7   0 -14   -0.10    0.20
   6   0 -14   70.59    2.20
   6   0 -14   70.99    2.20
   5   0 -14    0.00    0.30
   5   0 -14   -0.10    0.20
   4   0 -14    2.20    0.60
   4   0 -14    2.60    0.50
   3   0 -14    0.00    0.30
   3   0 -14   -0.30    0.20
   2   0 -14  153.88    4.30
   2   0 -14  151.98    4.30
  -1   0  14    0.30    0.40
   1   0 -14    0.30    0.40
   1   0 -14    0.00    0.30
   0   0 -14  162.48    4.60
   0   0  14  164.38    4.60
   1   0  14    0.30    0.30
  -1   0 -14   -0.20    0.30
   1   0  14   -0.20    0.30
  -2   0 -14    1.50    0.30
   2   0  14    1.60    0.40
   2   0  14    1.10    0.30
   3   0  14    0.30    0.30
   3   0  14   -0.10    0.30
  -3   0 -14   -0.20    0.30
   4   0  14    0.90    0.30
   4   0  14    0.80    0.30
   5   0  14   -0.60    0.40
  12  -1 -14   18.40    0.70
  11  -1 -14   41.00    1.30
  11  -1 -14   39.50    1.30
  11   1 -14   40.80    1.30
  10  -1 -14    0.30    0.20
  10  -1 -14    0.50    0.20
  10   1 -14    0.40    0.30
  10   1 -14    0.20    0.20
   9  -1 -14   55.19    1.70
   9  -1 -14   54.29    1.70
   9   1 -14   54.89    1.70
   9   1 -14   55.39    1.70
   8  -1 -14   35.90    1.30
   8  -1 -14   35.30    1.30
   8   1 -14   36.30    1.30
   8   1 -14   35.10    1.20
   7  -1 -14  233.88    6.30
   7  -1 -14  222.08    6.30
   7   1 -14  224.68    6.20
   7   1 -14  219.28    6.20
   7   1 -14  230.88    6.30
   6  -1 -14   41.70    1.40
   6  -1 -14   43.40    1.40
   6   1 -14   40.40    1.50
   6   1 -14   40.20    1.40
   6   1 -14   40.40    1.40
   5  -1 -14    2.40    0.50
   5  -1 -14    3.30    0.70
   5   1 -14    3.30    0.50
   5   1 -14    4.10    0.50
   5   1 -14    3.00    0.60
   4  -1 -14    4.40    0.60
   4  -1 -14    3.80    0.50
   4   1 -14    4.90    0.60
   4   1 -14    4.30    0.50
   4   1 -14    3.70    0.50
  -3  -1  14    8.40    1.00
   3  -1 -14    9.50    0.70
   3  -1 -14    9.70    0.70
   3   1 -14    8.90    0.70
   3   1 -14   10.80    0.70
   3   1 -14   10.60    0.70
   2  -1 -14   13.40    0.70
  -2  -1  14   13.80    0.90
   2  -1 -14   13.60    0.90
   2   1 -14   13.90    0.80
   2   1 -14   13.90    0.70
  -1  -1  14  188.88    5.40
   1  -1 -14  189.88    5.40
   1   1 -14  199.18    5.40
   1   1 -14  192.48    5.40
   0  -1  14    9.10    0.70
   0  -1 -14    9.10    0.70
   0   1  14   10.20    0.90
   0   1  14    9.00    0.70
   0   1 -14    9.90    0.60
   0   1 -14   11.40    1.20
   1  -1  14    3.50    0.60
  -1   1 -14    2.20    0.50
   1   1  14    1.80    0.50
  -2  -1 -14    5.10    0.80
   2  -1  14    4.90    0.60
   2  -1  14    4.90    0.60
   2   1  14    5.20    0.60
   2   1  14    5.30    0.60
  -2   1 -14    4.60    0.50
   3  -1  14   92.09    2.70
   3  -1  14   91.49    2.70
  -3   1 -14   92.79    2.70
   3   1  14   95.09    2.70
   3   1  14   90.79    2.70
   4  -1  14    1.10    0.30
   4   1  14    1.10    0.30
  -4   1 -14    1.60    0.30
   4   1  14    1.30    0.30
   5   1  14    4.50    0.40
  11  -2 -14    3.80    0.40
  11  -2 -14    4.40    0.40
  10  -2 -14   11.80    0.60
  10  -2 -14   11.20    0.60
  10   2 -14   12.10    0.60
  10   2 -14   10.20    0.70
   9  -2 -14    4.70    0.50
   9  -2 -14    5.50    0.70
   9   2 -14    4.90    0.50
   9   2 -14    4.90    0.50
   8  -2 -14  155.38    4.80
   8  -2 -14  169.08    4.80
   8   2 -14  174.38    4.70
   8   2 -14  172.18    4.80
   8   2 -14  169.58    4.70
   7  -2 -14   37.30    1.30
   7  -2 -14   38.90    1.40
   7   2 -14   39.80    1.40
   7   2 -14   39.70    1.40
   6  -2 -14   33.20    1.30
   6  -2 -14   31.50    1.20
  -6   2  14   32.50    1.30
   6   2 -14   30.20    1.30
   6   2 -14   32.60    1.20
   6   2 -14   30.40    1.20
   5  -2 -14   10.30    0.70
   5  -2 -14   10.70    0.70
   5   2 -14   10.70    0.70
   5   2 -14   10.70    0.60
  -5   2  14   12.20    0.80
   5   2 -14    9.00    0.70
   4  -2 -14    8.20    0.60
   4  -2 -14    7.70    0.70
   4   2 -14    7.50    0.70
   4   2 -14    7.60    0.60
   4   2 -14    8.50    0.60
  -4   2  14    9.20    0.70
   3  -2 -14   35.00    1.30
   3  -2 -14   33.70    1.30
   3   2 -14   33.30    1.20
  -3   2  14   34.80    1.30
   3   2 -14   34.70    1.30
   3   2 -14   34.10    1.30
   2  -2 -14   75.29    2.40
   2  -2 -14   76.79    2.30
  -2  -2  14   76.39    2.40
   2   2 -14   76.99    2.40
   2   2 -14   77.59    2.30
  -2   2  14   73.09    2.40
   2   2 -14   76.69    2.30
  -1  -2  14   55.39    1.80
   1  -2 -14   54.39    1.80
   1   2 -14   56.19    1.80
  -1   2  14   55.59    1.90
   1   2 -14   56.99    1.90
   0  -2 -14    3.70    0.80
   0  -2  14    3.60    0.60
   0   2  14    2.30    0.50
   0   2 -14    2.80    0.40
   0   2 -14    2.20    0.40
   1   2  14    1.70    0.40
   2  -2  14   28.90    1.10
   2  -2  14   27.90    1.10
  -2   2 -14   30.20    1.10
   2   2  14   29.60    1.20
   2   2  14   29.40    1.10
   3  -2  14    3.60    0.50
   3  -2  14    4.80    0.70
   3   2  14    3.40    0.60
  -3   2 -14    3.50    0.40
   3   2  14    3.90    0.50
   4  -2  14    1.30    0.30
  -4   2 -14    1.70    0.40
   4   2  14    2.80    0.60
   4   2  14    1.80    0.40
   5  -2  14   36.70    1.10
   5   2  14   33.80    1.10
  -5   2 -14   38.00    1.20
  11  -3 -14    2.20    0.30
  10  -3 -14    0.90    0.30
  10  -3 -14    0.70    0.20
  10   3 -14    1.40    0.30
   9  -3 -14  219.38    6.00
   9  -3 -14  217.98    6.00
   9   3 -14  214.48    5.90
   9   3 -14  223.58    6.00
   9   3 -14  216.08    6.00
   8  -3 -14   24.70    1.00
   8  -3 -14   26.10    1.30
   8  -3 -14   25.30    1.00
   8   3 -14   24.40    1.00
   8   3 -14   26.30    1.00
   8   3 -14   26.10    1.10
   7  -3 -14   39.90    1.40
   7  -3 -14   41.60    1.50
   7  -3 -14   42.10    1.60
   7   3 -14   39.80    1.40
   7   3 -14   39.60    1.40
   7   3 -14   41.70    1.50
   6  -3 -14   81.39    2.50
   6  -3 -14   84.89    2.50
   6  -3 -14   82.79    2.60
   6   3 -14   81.89    2.50
   6   3 -14   98.79    2.90
   6   3 -14   81.59    2.60
   5  -3 -14   33.60    1.20
   5  -3 -14   34.30    1.40
   5  -3 -14   30.90    1.20
  -5   3  14   33.20    1.30
   5   3 -14   33.60    1.20
   5   3 -14   32.20    1.20
   5   3 -14   32.90    1.30
   4  -3 -14   24.70    1.30
   4  -3 -14   25.10    1.00
   4  -3 -14   23.50    1.00
   4   3 -14   24.30    1.00
   4   3 -14   23.80    1.00
  -4   3  14   22.00    1.00
   4   3 -14   23.60    1.00
   3  -3 -14   44.60    1.60
   3  -3 -14   44.10    1.50
   3   3 -14   44.10    1.50
  -3   3  14   44.70    1.60
   3   3 -14   43.30    1.50
   3   3 -14   42.50    1.50
   2  -3 -14    6.80    0.80
   2   3 -14    7.60    0.60
   2   3 -14    6.20    0.60
  -2   3  14    6.20    0.60
   2   3 -14    6.80    0.60
  -1  -3  14   20.10    0.90
   1   3 -14   20.40    0.90
   1   3 -14   20.60    1.00
  -1   3  14   21.00    1.00
   1   3 -14   21.00    0.90
   0   3 -14   13.40    0.80
   1  -3  14   21.20    0.90
   1   3  14   21.60    1.00
  -1   3 -14   22.20    0.90
  -1   3 -14   23.90    1.10
   2  -3  14   21.30    0.90
   2  -3  14   21.30    0.90
   2   3  14   20.30    0.90
  -2   3 -14   22.10    0.80
   3  -3  14   11.80    0.60
  -3   3 -14   11.20    0.60
   3   3  14   11.00    0.70
   4  -3  14   -0.10    0.20
   4   3  14    0.20    0.20
  -4   3 -14    0.10    0.30
  10  -4 -14    9.70    0.60
   9  -4 -14    7.90    0.50
   9  -4 -14    7.10    0.50
   9   4 -14    7.70    0.60
   8  -4 -14    3.60    0.80
   8  -4 -14    3.10    0.40
   8  -4 -14    3.60    0.40
   8   4 -14    2.60    0.40
   8   4 -14    3.50    0.50
   7  -4 -14   -0.10    0.40
   7  -4 -14    0.20    0.20
   7  -4 -14    0.30    0.30
   7   4 -14    0.50    0.40
   7   4 -14    0.10    0.20
   7   4 -14    0.20    0.30
   6  -4 -14    8.70    0.60
   6  -4 -14    9.50    0.80
   6  -4 -14    9.60    0.70
   6   4 -14    9.90    0.60
   6   4 -14   10.70    0.70
   6   4 -14    9.60    0.70
   5  -4 -14    0.20    0.40
   5  -4 -14    0.30    0.30
   5  -4 -14   -0.20    0.30
   5   4 -14   -0.10    0.30
   5   4 -14   -0.40    0.20
   5   4 -14    0.00    0.30
   4  -4 -14   64.69    2.10
   4  -4 -14   66.09    2.00
   4  -4 -14   64.79    2.10
   4   4 -14   63.99    2.00
  -4   4  14   65.69    2.10
   3  -4 -14   16.40    0.90
  -3   4  14   15.10    0.80
   3   4 -14   14.50    0.80
   2  -4 -14    2.90    0.80
  -2   4  14    5.00    0.60
   2   4 -14    4.30    0.50
   2   4 -14    5.30    0.60
   2   4 -14    4.90    0.50
   1  -4 -14    3.30    0.80
  -1  -4  14    3.00    0.50
   1   4 -14    4.00    0.60
   1   4 -14    3.60    0.50
   1   4 -14    3.60    0.50
  -1   4  14    4.10    0.50
   0  -4  14  109.49    3.30
   0   4 -14  109.69    3.20
   0   4  14  114.69    3.30
   0   4 -14  110.99    3.20
   1  -4  14   16.50    0.80
  -1   4 -14   16.70    0.70
  -1   4 -14   17.90    0.80
   1   4  14   17.60    0.80
   2  -4  14    5.90    0.50
   2   4  14    5.90    0.50
  -2   4 -14    6.40    0.50
   3  -4  14   15.60    0.70
   3   4  14   16.10    0.90
  -3   4 -14   14.70    0.60
   4  -4  14   11.20    0.50
   4   4  14   11.10    0.50
  -4   4 -14   11.20    0.50
   9  -5 -14   27.50    0.90
   9   5 -14   28.20    1.00
   8  -5 -14   23.00    0.90
   8   5 -14   23.80    0.90
   8   5 -14   21.50    0.90
   7  -5 -14   10.90    0.80
   7  -5 -14   11.30    0.90
   7   5 -14   11.00    0.60
   7   5 -14   10.40    0.60
   6  -5 -14    4.50    0.70
   6   5 -14    4.10    0.50
   6   5 -14    3.90    0.40
   5  -5 -14   14.90    0.90
   5   5 -14   15.40    0.80
   5   5 -14   13.20    0.70
   5   5 -14   13.70    0.70
   4  -5 -14    4.10    0.60
   4   5 -14    3.70    0.50
   4   5 -14    3.00    0.40
   4   5 -14    3.70    0.50
   3  -5 -14   11.70    0.80
  -3   5  14   11.90    0.80
   3   5 -14   12.80    0.70
   3   5 -14   11.40    0.60
   3   5 -14   12.10    0.70
   2  -5 -14   10.70    0.80
   2   5 -14   10.00    0.70
   2   5 -14   10.70    0.60
   2   5 -14   11.50    0.60
  -2   5  14   10.70    0.70
   1  -5 -14   39.40    1.40
  -1  -5  14   38.80    1.40
  -1   5  14   38.60    1.30
   1   5 -14   39.30    1.30
   1   5 -14   38.80    1.30
   1   5 -14   39.50    1.30
   0  -5 -14   55.29    1.90
   0  -5  14   57.09    1.80
   0   5 -14   59.29    1.80
   0   5  14   57.99    1.80
   0   5 -14   58.19    1.70
   1  -5  14  107.99    2.90
  -1   5 -14   97.69    2.90
  -1   5 -14   86.19    3.00
   1   5  14  106.89    2.90
   2  -5  14    6.10    0.40
  -2   5 -14    5.80    0.40
   2   5  14    5.90    0.40
  -8   6  14    3.10    0.40
   8   6 -14    2.90    0.40
   7   6 -14    3.80    0.40
   7   6 -14    4.50    0.40
   6   6 -14    5.70    0.40
   6   6 -14    5.70    0.40
   5  -6 -14   17.10    0.90
   5   6 -14   17.60    0.70
   5   6 -14   17.00    0.80
   4  -6 -14    0.20    0.40
   4   6 -14    1.10    0.30
   4   6 -14    1.40    0.30
   3  -6 -14    0.20    0.40
   3   6 -14    0.60    0.30
   3   6 -14    0.60    0.20
   2  -6 -14    1.00    0.40
  -2   6  14    0.40    0.30
   2   6 -14    0.80    0.20
   2   6 -14    0.60    0.30
   2   6 -14    1.10    0.30
  -1  -6  14   13.00    0.60
   1   6 -14   13.60    0.70
   1   6 -14   12.30    0.60
  -1   6  14   12.30    0.60
   0  -6  14  132.49    3.60
   0   6  14  126.39    3.60
   0   6 -14  126.49    3.60
   0   6 -14  132.69    3.60
   1  -6  14    1.40    0.30
   1   6  14    1.00    0.20
  -1   6 -14    2.10    0.40
   4   7 -14    0.20    0.20
   4   7 -14   -0.10    0.20
  -3  -7  14   22.10    0.80
   3   7 -14   23.00    0.80
   3   7 -14   21.30    0.80
  11   0 -15    0.30    0.20
  11   0 -15    0.30    0.20
  10   0 -15    0.00    0.20
  10   0 -15    0.20    0.20
   9   0 -15   33.50    1.10
   9   0 -15   32.40    1.20
   8   0 -15   -0.20    0.20
   8   0 -15    0.50    0.20
   7   0 -15   11.10    0.80
   6   0 -15   -0.10    0.20
   6   0 -15   -0.10    0.20
   5   0 -15   35.10    1.20
   5   0 -15   32.70    1.20
   4   0 -15    0.50    0.20
   4   0 -15   -0.30    0.30
   3   0 -15    0.20    0.30
   3   0 -15    0.10    0.20
   2   0 -15    0.10    0.20
   2   0 -15   -0.50    0.30
  -1   0  15   21.80    1.10
   1   0 -15   21.50    0.90
   0   0 -15    0.10    0.30
   0   0  15   -0.30    0.40
   1   0  15    0.50    0.30
  -1   0 -15    0.40    0.30
   1   0  15    0.50    0.20
   2   0  15    0.30    0.30
  -2   0 -15   -0.20    0.30
   2   0  15   -0.60    0.30
   3   0  15    2.30    0.50
   3   0  15    2.70    0.40
   4   0  15   -0.10    0.20
  11  -1 -15   31.00    1.00
  11   1 -15   31.00    1.00
  11   1 -15   30.30    1.00
  10  -1 -15  136.49    3.80
  10  -1 -15  134.49    3.80
  10   1 -15  137.69    3.80
  10   1 -15  135.59    3.80
   9  -1 -15    7.90    0.50
   9  -1 -15    7.40    0.50
   9   1 -15    8.10    0.50
   9   1 -15    8.00    0.50
   8  -1 -15  162.58    4.60
   8  -1 -15  164.08    4.50
   8   1 -15  157.68    4.50
   8   1 -15  159.38    4.50
   7   1 -15    1.00    0.30
   6  -1 -15   16.00    0.70
   6   1 -15   15.10    0.70
   6   1 -15   14.40    0.70
   5  -1 -15   24.80    1.00
   5  -1 -15   25.60    1.00
   5   1 -15   25.80    1.20
   5   1 -15   25.40    1.10
   5   1 -15   25.50    1.10
   4  -1 -15   13.40    0.70
   4  -1 -15   12.30    0.70
   4   1 -15   11.50    0.70
   4   1 -15   13.90    0.70
   3  -1 -15    2.00    0.50
   3  -1 -15    1.80    0.40
   3   1 -15    2.10    0.50
   3   1 -15    1.60    0.30
  -2  -1  15   74.59    2.40
   2  -1 -15   77.99    2.30
   2  -1 -15   71.39    2.40
   2   1 -15   75.79    2.30
   2   1 -15   75.79    2.30
   1  -1 -15    2.40    0.60
  -1  -1  15    2.60    0.60
  -1   1  15    3.10    0.50
   1   1 -15    3.20    0.50
   1   1 -15    3.90    0.70
   0  -1 -15   97.69    2.80
   0  -1  15   98.39    2.90
   0   1 -15   99.79    2.80
   0   1  15   92.19    2.90
   1  -1  15    0.70    0.30
  -1  -1 -15    1.10    0.40
   1  -1  15    0.40    0.30
   1   1  15    1.10    0.40
  -1   1 -15    0.60    0.30
   1   1  15    0.70    0.30
   2  -1  15   35.10    1.20
   2  -1  15   32.40    1.20
   2   1  15   32.60    1.20
   2   1  15   32.90    1.20
  -2   1 -15   32.20    1.10
   3  -1  15    1.00    0.30
   3  -1  15    0.50    0.30
   3   1  15    0.60    0.30
   3   1  15    0.70    0.20
  -3   1 -15    2.20    0.40
   4  -1  15   65.39    1.90
   4   1  15   65.89    1.90
   4   1  15   62.99    1.90
  11  -2 -15    0.50    0.20
  11  -2 -15    0.40    0.20
  10  -2 -15   17.10    0.70
  10  -2 -15   17.10    0.70
  10   2 -15   16.90    0.70
  10   2 -15   17.40    0.80
   9  -2 -15  120.49    3.40
   9  -2 -15  116.69    3.40
   9   2 -15  123.89    3.40
   9   2 -15  121.69    3.40
   8  -2 -15   11.60    0.60
   8  -2 -15   11.30    0.60
   8   2 -15   12.40    0.60
   8   2 -15   12.00    0.80
   8   2 -15   13.20    0.70
   7  -2 -15    0.70    0.30
   7  -2 -15    0.00    0.20
   7   2 -15    0.20    0.30
   7   2 -15    0.70    0.30
   7   2 -15    0.50    0.20
   6   2 -15    0.50    0.30
  -6   2  15    1.10    0.40
   6   2 -15    0.90    0.30
   5  -2 -15    6.50    0.60
   5  -2 -15    6.30    0.60
   5   2 -15    7.20    0.50
   5   2 -15    6.50    0.50
   5   2 -15    7.10    0.60
   4  -2 -15    1.90    0.30
   4  -2 -15    2.60    0.50
   4   2 -15    2.10    0.40
   4   2 -15    1.20    0.30
   4   2 -15    2.10    0.50
  -4   2  15    1.40    0.30
   3  -2 -15   -0.30    0.30
   3   2 -15   -0.10    0.30
   3   2 -15    0.20    0.20
  -3   2  15   -0.20    0.30
   3   2 -15    0.00    0.20
  -2  -2  15    0.70    0.50
   2  -2 -15    0.70    0.40
   2   2 -15    0.60    0.20
  -2   2  15    0.00    0.30
   2   2 -15    0.60    0.40
   1  -2 -15   62.19    2.00
  -1  -2  15   60.19    1.90
   1   2 -15   59.49    1.90
   0  -2  15   98.39    2.90
   0   2 -15   93.69    2.80
   0   2  15   93.49    2.90
   0   2 -15  101.59    2.90
   1  -2  15   79.09    2.40
   1  -2  15   78.29    2.40
   1   2  15   76.09    2.40
  -1   2 -15   79.09    2.30
   2  -2  15   41.70    1.40
   2  -2  15   43.10    1.40
   2   2  15   41.20    1.40
  -2   2 -15   40.50    1.30
   3  -2  15    0.10    0.20
   3   2  15    0.60    0.20
  -3   2 -15    0.70    0.20
   4  -2  15   20.20    0.70
   4   2  15   21.00    0.80
  -4   2 -15   21.00    0.80
  10  -3 -15    9.20    0.50
  10  -3 -15    8.40    0.50
  10   3 -15    9.60    0.60
   9  -3 -15    4.30    0.50
   9  -3 -15    4.00    0.40
   9   3 -15    4.40    0.40
   9   3 -15    3.50    0.60
   8  -3 -15   58.89    1.80
   8  -3 -15   59.59    1.80
   8   3 -15   60.39    1.90
   8   3 -15   57.99    1.80
   8   3 -15   58.89    1.80
   7  -3 -15   10.20    0.60
   7  -3 -15    9.90    0.60
   7   3 -15   10.60    0.60
   7   3 -15    9.80    0.70
   7   3 -15    9.90    0.60
   6  -3 -15   89.99    2.60
   6  -3 -15   90.39    2.70
   6   3 -15   91.39    2.60
   6   3 -15   90.79    2.70
   6   3 -15   88.59    2.70
   5  -3 -15   62.09    1.90
   5  -3 -15   60.39    1.90
   5   3 -15   57.79    1.90
   5   3 -15   61.39    2.00
   5   3 -15   57.49    1.90
  -5   3  15   61.69    2.00
   4  -3 -15   18.10    0.90
   4  -3 -15   18.70    0.90
   4   3 -15   17.00    0.80
  -4   3  15   18.20    0.90
   4   3 -15   17.60    0.80
   4   3 -15   17.30    0.90
  -3  -3  15  112.69    3.30
   3  -3 -15  120.29    3.40
   3  -3 -15  115.99    3.30
   3   3 -15  110.59    3.30
  -3   3  15  113.89    3.30
   3   3 -15  109.19    3.30
   3   3 -15  113.89    3.40
  -2  -3  15   30.00    1.20
   2   3 -15   29.40    1.10
   2   3 -15   30.60    1.20
  -2   3  15   29.00    1.20
   2   3 -15   30.60    1.10
  -1  -3  15    1.00    0.30
   1   3 -15    1.20    0.30
   1   3 -15    0.70    0.20
  -1   3  15    1.10    0.30
   0  -3  15  206.38    5.70
   0   3  15  217.78    5.90
   0   3 -15  205.28    5.70
   0   3 -15  198.58    5.70
   1  -3  15   11.30    0.70
   1  -3  15   11.80    0.60
  -1   3 -15   11.90    0.60
   1   3  15   11.90    0.70
   2  -3  15   50.99    1.60
  -2   3 -15   51.29    1.50
   2   3  15   49.50    1.60
   3  -3  15   25.00    1.20
   3   3  15   31.60    1.00
  -3   3 -15   30.40    1.00
   9  -4 -15   50.89    1.50
   9   4 -15   51.79    1.50
   9   4 -15   50.29    1.60
   8  -4 -15   71.59    2.10
   8  -4 -15   73.29    2.10
   8   4 -15   71.69    2.10
   8   4 -15   73.29    2.10
   7  -4 -15  106.89    3.10
   7  -4 -15  106.79    3.10
   7   4 -15  109.19    3.10
   7   4 -15  112.09    3.10
   7   4 -15  104.99    3.10
   6  -4 -15    2.60    0.40
   6  -4 -15    2.50    0.60
   6   4 -15    2.20    0.40
   6   4 -15    3.70    0.50
   5  -4 -15    3.50    0.50
   5  -4 -15    3.30    0.70
   5   4 -15    3.10    0.50
   5   4 -15    3.70    0.50
   5   4 -15    3.50    0.40
   4  -4 -15    0.50    0.40
   4   4 -15    0.10    0.30
   4   4 -15    0.70    0.20
  -4   4  15    0.80    0.40
   4   4 -15    1.80    0.40
  -3  -4  15    0.00    0.30
   3   4 -15    0.30    0.30
  -3   4  15    0.50    0.30
   3   4 -15   -0.10    0.20
   3   4 -15    0.30    0.20
  -2  -4  15   15.30    0.80
   2   4 -15   15.30    0.70
  -2   4  15   15.70    0.80
   2   4 -15   15.80    0.70
  -1  -4  15  181.98    4.90
  -1   4  15  172.48    4.90
   1   4 -15  177.88    4.80
   1   4 -15  166.98    4.80
   0  -4  15    6.10    0.50
   0   4 -15    6.30    0.70
   0   4 -15    6.20    0.50
   0   4  15    5.70    0.50
   1  -4  15   11.60    0.60
   1  -4  15   11.80    0.70
  -1   4 -15   10.70    0.50
   1   4  15   10.40    0.60
   2  -4  15    2.70    0.50
  -2   4 -15    1.40    0.30
   8   5 -15   63.49    1.90
   8   5 -15   65.29    1.80
   7   5 -15    0.50    0.20
   7   5 -15    0.10    0.20
   6   5 -15   56.69    1.70
   6   5 -15   57.89    1.80
   5   5 -15   26.70    1.00
   5   5 -15   27.10    0.90
   5   5 -15   28.10    1.10
   4  -5 -15   19.70    1.10
   4   5 -15   20.20    0.90
   4   5 -15   20.40    0.80
   4   5 -15   19.80    0.80
  -3  -5  15   10.60    0.60
   3   5 -15   11.20    0.60
   3   5 -15   12.00    0.60
   3   5 -15   11.60    0.60
  -2  -5  15   73.59    2.20
  -2   5  15   72.19    2.10
   2   5 -15   71.29    2.10
   2   5 -15   73.59    2.10
  -1  -5  15   15.50    0.70
   1   5 -15   15.20    0.70
   1   5 -15   15.60    0.70
  -1   5  15   16.40    0.70
   0  -5  15   60.39    1.80
   0   5 -15   63.99    1.80
   0   5 -15   61.39    1.80
   0   5  15   57.99    1.80
   1  -5  15    4.10    0.40
  -1   5 -15    3.30    0.30
   1   5  15    3.20    0.40
   6   6 -15    5.40    0.40
   6   6 -15    4.90    0.40
   5   6 -15    8.20    0.40
   5   6 -15    7.30    0.50
  -4  -6  15    1.70    0.40
   4   6 -15    2.60    0.40
   4   6 -15    1.90    0.40
  -3  -6  15    2.20    0.40
   3   6 -15    4.00    0.40
   3   6 -15    3.20    0.40
  -2  -6  15    4.30    0.40
   2   6 -15    4.00    0.30
  -1  -6  15   31.10    1.00
   1   6 -15   31.60    1.00
  11   0 -16    0.30    0.20
  11   0 -16   -0.10    0.20
  10   0 -16    6.00    0.40
  10   0 -16    5.40    0.40
   9   0 -16    0.00    0.20
   9   0 -16    0.10    0.20
   8   0 -16   53.39    1.60
   8   0 -16   52.29    1.60
   7   0 -16    0.30    0.40
   7   0 -16    0.30    0.20
   6   0 -16   67.89    2.10
   6   0 -16   67.49    2.10
   5   0 -16    0.20    0.20
   5   0 -16    0.10    0.20
   4   0 -16  138.89    4.00
   4   0 -16  141.69    4.00
   3   0 -16    0.00    0.20
   3   0 -16    0.00    0.30
   2   0 -16   18.50    0.90
   2   0 -16   18.80    0.80
  -1   0  16   -0.10    0.20
   1   0 -16    0.10    0.20
   0   0  16   -0.10    0.40
   0   0  16    0.10    0.20
   0   0 -16    0.00    0.20
   1   0  16   -0.10    0.30
  -1   0 -16    0.00    0.30
   1   0  16    0.30    0.20
   2   0  16   10.00    0.60
   2   0  16   11.40    0.60
   3   0  16    0.10    0.30
  10  -1 -16   29.70    1.00
  10  -1 -16   29.20    1.00
  10   1 -16   29.60    1.00
  10   1 -16   28.80    1.00
   9  -1 -16   56.49    1.70
   9  -1 -16   56.29    1.70
   9   1 -16   58.89    1.70
   9   1 -16   56.19    1.70
   8  -1 -16   -0.10    0.20
   8  -1 -16    0.30    0.20
   8   1 -16   -0.10    0.20
   8   1 -16    0.20    0.20
   7  -1 -16   66.79    2.00
   7  -1 -16   60.09    1.90
   7   1 -16   60.49    1.90
   7   1 -16   57.59    1.90
   6  -1 -16    0.30    0.20
   6  -1 -16    0.60    0.30
   6   1 -16    0.90    0.30
   6   1 -16    0.60    0.30
  -6   1  16    0.40    0.30
   5  -1 -16   90.59    2.60
   5  -1 -16   87.19    2.60
   5   1 -16   90.69    2.60
   5   1 -16   87.19    2.60
  -5   1  16   88.69    2.70
   4  -1 -16    0.40    0.30
   4  -1 -16    0.00    0.30
   4   1 -16    0.40    0.30
  -4   1  16    0.20    0.30
   4   1 -16    0.00    0.20
   3  -1 -16   70.89    2.10
   3  -1 -16   69.59    2.10
   3   1 -16   66.89    2.10
  -3   1  16   66.39    2.10
   3   1 -16   71.09    2.10
   2  -1 -16   14.20    0.70
   2   1 -16   12.70    0.70
  -2   1  16   13.10    0.70
   2   1 -16   13.60    0.80
   1  -1 -16   20.90    0.80
  -1  -1  16   20.40    1.00
   1   1 -16   18.90    0.80
  -1   1  16   18.90    0.90
   0  -1  16   -0.10    0.20
   0  -1  16    0.10    0.30
   0  -1 -16    0.50    0.30
   0   1  16    0.10    0.20
   0   1 -16   -0.20    0.20
   1  -1  16    0.40    0.20
   1  -1  16    0.80    0.30
  -1   1 -16    0.70    0.30
   1   1  16    0.80    0.20
   2  -1  16    3.40    0.50
   2  -1  16    2.30    0.50
  -2   1 -16    3.00    0.40
   2   1  16    3.30    0.40
   3  -1  16   69.59    2.00
   3   1  16   69.39    2.00
  10  -2 -16    0.20    0.20
  10  -2 -16    0.20    0.20
  10   2 -16   -0.20    0.20
   9  -2 -16   40.10    1.30
   9  -2 -16   40.60    1.30
   9   2 -16   39.40    1.30
   8  -2 -16    8.00    0.50
   8  -2 -16    8.10    0.60
   8   2 -16    7.10    0.50
   8   2 -16    8.10    0.50
   7  -2 -16    8.40    0.50
   7  -2 -16    8.50    0.50
   7   2 -16    8.40    0.50
   7   2 -16    9.40    0.50
   6  -2 -16   46.50    1.50
   6  -2 -16   46.10    1.50
  -6   2  16   51.79    1.90
   6   2 -16   45.30    1.60
   6   2 -16   48.00    1.60
   5  -2 -16    8.60    0.60
   5  -2 -16    8.20    0.60
  -5   2  16    9.20    0.70
   5   2 -16    9.30    0.60
   5   2 -16    8.80    0.60
   4  -2 -16  173.58    4.80
   4  -2 -16  173.08    4.80
   4   2 -16  172.68    4.80
  -4   2  16  168.88    4.80
   4   2 -16  172.68    4.80
   3  -2 -16    0.40    0.40
  -3  -2  16    3.30    0.80
   3  -2 -16    0.30    0.30
   3   2 -16    0.50    0.20
   3   2 -16    0.50    0.30
  -3   2  16    0.20    0.20
   2  -2 -16    2.10    0.40
  -2  -2  16    2.80    0.60
   2   2 -16    3.00    0.50
   2   2 -16    2.80    0.40
  -2   2  16    3.50    0.40
  -1  -2  16    6.80    0.60
   1   2 -16    5.60    0.60
   1   2 -16    5.90    0.50
  -1   2  16    6.20    0.50
   0  -2  16   -0.20    0.30
   0   2 -16    0.30    0.20
   0   2  16   -0.10    0.20
   1  -2  16    1.80    0.40
   1  -2  16    1.90    0.40
  -1   2 -16    2.40    0.40
   1   2  16    1.90    0.40
   2  -2  16    1.10    0.30
   2  -2  16    1.30    0.40
   2   2  16    2.20    0.40
  -2   2 -16    1.20    0.20
   9  -3 -16    0.20    0.20
   9  -3 -16    0.10    0.20
   9   3 -16   -0.10    0.20
   8  -3 -16    6.70    0.50
   8  -3 -16    6.80    0.60
   8   3 -16    6.20    0.50
   8   3 -16    6.40    0.50
   7  -3 -16    0.60    0.20
   7  -3 -16    0.40    0.20
   7   3 -16    0.60    0.20
   7   3 -16    0.60    0.30
   7   3 -16    0.30    0.20
   6  -3 -16    3.80    0.40
   6  -3 -16    2.50    0.50
   6   3 -16    4.30    0.50
   6   3 -16    3.00    0.40
   6   3 -16    3.50    0.50
   5  -3 -16    8.10    0.60
   5  -3 -16    8.40    0.60
  -5   3  16    7.40    0.70
   5   3 -16    7.90    0.50
   5   3 -16    7.60    0.60
   5   3 -16    8.00    0.50
   4  -3 -16   16.40    0.80
  -4  -3  16   16.90    0.90
   4  -3 -16   17.40    0.80
   4   3 -16   15.50    0.80
   4   3 -16   15.60    0.70
  -4   3  16   16.60    0.80
   4   3 -16   15.50    0.70
  -3  -3  16   16.50    0.80
  -3   3  16   16.10    0.80
   3   3 -16   16.90    0.70
   3   3 -16   15.90    0.70
  -2  -3  16   27.30    1.00
  -2   3  16   27.10    1.00
   2   3 -16   28.10    1.00
   2   3 -16   27.30    1.00
  -1  -3  16   13.30    0.70
  -1   3  16   13.20    0.70
   1   3 -16   14.60    0.70
   1   3 -16   12.30    0.70
   0  -3  16   -0.10    0.20
   0   3 -16    0.10    0.20
   0   3  16    0.00    0.20
   1  -3  16    1.20    0.30
   1  -3  16    1.10    0.30
  -1   3 -16    2.00    0.30
   1   3  16    1.40    0.30
   2  -3  16    3.50    0.40
   2   3  16    3.90    0.40
  -2   3 -16    3.60    0.30
   8  -4 -16   12.30    0.60
   8   4 -16   11.50    0.50
   7  -4 -16    5.90    0.50
   7  -4 -16    5.70    0.40
   7   4 -16    6.20    0.50
   7   4 -16    5.40    0.70
   7   4 -16    6.40    0.40
   6  -4 -16   16.90    0.70
   6  -4 -16   16.60    0.80
   6   4 -16   17.00    0.70
   6   4 -16   16.40    0.70
  -5  -4  16   12.10    0.80
   5   4 -16   12.70    0.60
   5   4 -16   11.90    0.60
   5   4 -16   11.50    0.70
  -4  -4  16   94.29    2.70
   4   4 -16   95.49    2.70
  -4   4  16   81.19    2.80
   4   4 -16   93.79    2.60
   4   4 -16   97.49    2.70
  -3  -4  16    7.10    0.60
   3   4 -16    7.70    0.50
  -3   4  16    7.40    0.60
   3   4 -16    9.00    0.70
  -2  -4  16   22.40    0.90
   2   4 -16   22.60    0.80
   2   4 -16   22.70    0.80
  -2   4  16   21.60    0.90
  -1  -4  16    7.70    0.50
   1   4 -16    6.60    0.40
   1   4 -16    6.00    0.50
  -1   4  16    7.50    0.50
   0  -4  16    0.50    0.30
   0  -4  16    0.70    0.30
   0   4  16    0.60    0.20
   0   4 -16    0.60    0.20
   1  -4  16    9.00    0.50
  -1   4 -16    9.00    0.50
   1   4  16   10.00    0.50
   7   5 -16   19.00    0.70
   7   5 -16   19.70    0.70
   6   5 -16   19.20    0.70
   6   5 -16   19.40    0.70
  -5  -5  16    3.90    0.60
   5   5 -16    2.30    0.40
   5   5 -16    2.40    0.40
  -4  -5  16    0.60    0.30
   4   5 -16    0.10    0.10
   4   5 -16   -0.10    0.20
   4   5 -16    0.40    0.30
  -3  -5  16   12.80    0.60
   3   5 -16   12.80    0.70
   3   5 -16   13.90    0.60
  -2  -5  16    1.50    0.40
  -2   5  16    1.40    0.30
   2   5 -16    2.20    0.40
   2   5 -16    1.70    0.30
  -1  -5  16    3.90    0.40
  -1   5  16    3.60    0.40
   1   5 -16    3.60    0.40
  10   0 -17    0.10    0.20
  10   0 -17   -0.10    0.20
   9   0 -17    1.90    0.30
   9   0 -17    2.00    0.30
   8   0 -17    0.10    0.20
   8   0 -17    0.10    0.30
  -7   0  17   81.39    2.40
   7   0 -17   78.59    2.30
   7   0 -17   76.69    2.30
   6   0 -17    0.20    0.20
   6   0 -17   -0.10    0.20
   5   0 -17  158.18    4.40
   5   0 -17  149.19    4.30
   4   0 -17    0.00    0.20
   4   0 -17    0.10    0.30
   3   0 -17   41.30    1.30
   3   0 -17   40.90    1.30
  -3   0  17   38.90    1.40
   2   0 -17    0.40    0.20
  -2   0  17    0.00    0.20
   1   0 -17   73.39    2.20
  -1   0  17   76.09    2.40
   0   0  17    0.10    0.30
   1   0  17    1.40    0.30
   9  -1 -17    0.20    0.20
   9  -1 -17    0.10    0.20
   9   1 -17   -0.10    0.20
   8  -1 -17   18.80    0.70
   8  -1 -17   19.20    0.80
   8   1 -17   18.90    0.70
   8   1 -17   19.30    0.70
   7  -1 -17    0.00    0.20
   7  -1 -17    0.20    0.20
   7   1 -17    0.30    0.20
   7   1 -17    0.60    0.20
   6  -1 -17  107.69    3.10
   6  -1 -17  111.39    3.10
   6   1 -17  107.29    3.10
  -6   1  17  108.59    3.10
   6   1 -17  105.89    3.10
   5  -1 -17   11.80    0.60
   5  -1 -17   12.20    0.70
   5   1 -17   11.80    0.60
   5   1 -17   11.50    0.60
  -5   1  17   10.80    0.60
   4  -1 -17   18.50    0.80
   4  -1 -17   19.90    0.90
   4   1 -17   17.90    0.80
  -4   1  17   16.90    0.80
   4   1 -17   15.90    0.80
   3  -1 -17   17.20    0.70
   3   1 -17   17.90    0.80
   3   1 -17   15.20    0.70
  -3   1  17   17.20    0.80
   2  -1 -17   38.80    1.30
   2   1 -17   39.20    1.30
  -2   1  17   37.60    1.30
   2   1 -17   38.40    1.30
  -1  -1  17   90.19    2.60
   1  -1 -17   91.69    2.60
  -1   1  17   86.59    2.60
   1   1 -17   87.59    2.60
   0  -1  17   10.50    0.50
   0   1 -17   10.40    0.50
   0   1  17    9.80    0.50
   1  -1  17    0.30    0.20
   1  -1  17    1.30    0.60
  -1   1 -17    0.40    0.20
   1   1  17    0.40    0.20
   9  -2 -17   64.39    1.90
   9  -2 -17   65.09    1.90
   9   2 -17   63.29    1.80
   9   2 -17   66.59    1.90
   8  -2 -17   52.09    1.60
   8  -2 -17   52.39    1.50
   8   2 -17   50.69    1.50
   8   2 -17   47.20    1.70
   7  -2 -17    0.70    0.20
   7  -2 -17    1.40    0.30
   7   2 -17    0.70    0.20
   7   2 -17    0.80    0.20
   6  -2 -17   20.90    0.80
   6  -2 -17   19.70    0.80
   6   2 -17   19.20    1.00
   6   2 -17   19.90    0.80
   5  -2 -17   79.29    2.30
   5  -2 -17   77.59    2.30
   5   2 -17   76.99    2.30
   5   2 -17   77.19    2.40
  -5   2  17   75.59    2.30
   4  -2 -17   61.49    1.80
   4  -2 -17   63.09    1.90
   4   2 -17   61.09    1.90
  -4   2  17   60.99    1.90
   3  -2 -17  101.29    2.90
  -3   2  17  100.99    2.90
   3   2 -17  101.69    2.90
   3   2 -17  100.19    2.90
   2  -2 -17   15.30    0.90
  -2   2  17   12.10    0.70
   2   2 -17   13.60    0.70
   2   2 -17   12.30    0.60
  -1  -2  17    9.20    0.60
  -1  -2  17    9.30    0.50
  -1   2  17    8.90    0.50
   1   2 -17    8.30    0.50
   0  -2  17    9.00    0.60
   0  -2  17    9.60    0.60
   0   2 -17    9.20    0.50
   0   2  17    8.50    0.50
   1  -2  17    0.80    0.30
   1  -2  17    0.40    0.30
   1   2  17    0.70    0.20
  -1   2 -17    1.50    0.30
   8  -3 -17   33.80    1.10
   8  -3 -17   35.30    1.10
   8   3 -17   35.00    1.10
   8   3 -17   37.40    1.20
   7  -3 -17    0.50    0.20
   7  -3 -17    0.10    0.20
   7   3 -17    0.50    0.20
   7   3 -17    0.10    0.20
   6  -3 -17    5.20    0.50
   6  -3 -17    4.40    0.80
   6   3 -17    4.90    0.40
   6   3 -17    5.60    0.40
   5  -3 -17    2.50    0.60
   5  -3 -17    1.30    0.30
   5   3 -17    2.30    0.40
   5   3 -17    2.00    0.30
   4   3 -17  105.79    2.90
   4   3 -17  100.89    2.90
   3   3 -17    3.30    0.40
   3   3 -17    4.10    0.40
  -3   3  17    3.70    0.40
  -2  -3  17   19.70    0.90
   2   3 -17   20.10    0.70
  -2   3  17   20.80    0.80
   2   3 -17   20.60    0.80
  -1  -3  17    4.50    0.50
  -1  -3  17    5.10    0.40
   1   3 -17    5.20    0.40
  -1   3  17    5.70    0.40
   0  -3  17   10.60    0.60
   0  -3  17   10.90    0.60
   0   3  17   11.40    0.50
   0   3 -17   11.00    0.50
   7   4 -17    0.20    0.20
   6   4 -17    3.50    0.30
   6   4 -17    4.40    0.60
   5   4 -17   18.40    0.70
   4   4 -17    1.80    0.40
   4   4 -17    1.70    0.40
  -3  -4  17   22.30    0.90
  -3   4  17   21.50    0.90
   3   4 -17   23.80    0.80
   3   4 -17   22.80    0.80
  -2  -4  17    0.80    0.30
   2   4 -17    1.00    0.20
  -2   4  17    1.30    0.30
   2   4 -17    0.90    0.20
  -1  -4  17   13.20    0.80
  -1  -4  17   10.70    0.60
   1   4 -17   12.70    0.50
  -1   4  17   12.10    0.60
   8   0 -18  222.48    5.90
   8   0 -18  213.88    5.90
   7   0 -18    0.20    0.20
   7   0 -18    0.10    0.20
  -6   0  18    1.60    0.40
   6   0 -18    2.20    0.30
   6   0 -18    2.10    0.40
   5   0 -18    0.20    0.20
  -5   0  18    0.00    0.20
   5   0 -18    0.00    0.20
  -4   0  18    0.30    0.30
   4   0 -18    1.00    0.30
   4   0 -18    0.50    0.20
   3   0 -18    0.10    0.20
  -3   0  18    0.10    0.20
   2   0 -18   48.20    1.50
  -2   0  18   50.49    1.50
  -1   0  18   -0.30    0.20
   1   0 -18    0.30    0.20
   0   0  18   20.60    0.70
   8  -1 -18    1.40    0.30
   8  -1 -18    0.80    0.20
   8   1 -18    1.20    0.30
   8   1 -18    1.50    0.30
  -7  -1  18    1.40    0.30
   7  -1 -18    2.00    0.40
   7  -1 -18    1.60    0.30
   7   1 -18    1.00    0.20
   7   1 -18    0.90    0.20
   6  -1 -18    0.60    0.20
   6   1 -18    0.40    0.20
   6   1 -18    0.60    0.20
  -6   1  18   -0.10    0.40
   5  -1 -18    6.70    0.40
   5  -1 -18    6.90    0.50
   5   1 -18    6.80    0.50
  -5   1  18    8.70    0.80
   5   1 -18    7.30    0.50
   4  -1 -18    4.20    0.40
  -4  -1  18    3.30    0.40
   4   1 -18    3.90    0.40
  -4   1  18    3.80    0.40
   4   1 -18    3.50    0.60
   3  -1 -18    0.70    0.30
  -3  -1  18    0.80    0.20
   3   1 -18    1.70    0.40
  -3   1  18    0.90    0.20
   3   1 -18    1.50    0.30
   2  -1 -18   10.40    0.60
  -2  -1  18    9.40    0.50
  -2   1  18   10.20    0.50
   2   1 -18   10.40    0.50
  -1  -1  18   26.90    0.90
   1   1 -18   25.80    0.90
  -1   1  18   25.40    0.90
   7  -2 -18   11.70    0.50
   7  -2 -18   12.20    0.50
   7   2 -18   12.40    0.50
   7   2 -18   12.00    0.50
   6  -2 -18   24.60    0.80
   6  -2 -18   23.80    0.80
   5  -2 -18    1.80    0.40
   5  -2 -18    1.70    0.40
  -5   2  18    2.20    0.60
   4  -2 -18    0.10    0.30
   4   2 -18    0.40    0.20
   4   2 -18    0.10    0.20
  -4   2  18    0.40    0.20
   3   2 -18   70.49    2.00
  -3   2  18   66.19    2.00
   3   2 -18   66.79    2.00
  -2  -2  18    9.10    0.50
   2   2 -18    9.50    0.50
  -2   2  18    9.60    0.50
  -1  -2  18   24.70    0.80
  -1   2  18   24.90    0.80
   6   3 -18    0.70    0.20
   6   3 -18    0.30    0.20
   5   3 -18    8.30    0.40
   5   3 -18    8.60    0.40
   4   3 -18    0.20    0.20
   4   3 -18    0.10    0.20
   3   3 -18    1.10    0.30
  -3   3  18    2.10    0.40
   3   3 -18    1.30    0.30
   5   0 -19   32.00    1.00
  -5   0  19   30.80    1.00
   4   0 -19    0.00    0.20
  -4   0  19    0.00    0.20
_computing_structure_solution     'SHELXT 2014/4 (Sheldrick, 2014)'
;
_shelx_hkl_checksum     62368
_shelx_res_file
;
TITL SKM126_0m_a.res in P2(1)/n
CELL  1.54178  11.3278   8.3970  15.4427   90.000  109.053   90.000
ZERR    4.000   0.0004   0.0003   0.0005    0.000    0.001    0.000
LATT 1
SYMM 1/2-X, 1/2+Y, 1/2-Z
SFAC C  H  N  S
UNIT 48  48  24  4
REM Old TITL SKM126_0m in P2(1)/n
REM SHELXT solution in P2(1)/n
REM R1 0.111,  Rweak 0.002,  Alpha 0.019,  Orientation as input
REM Formula found by SHELXT:  C14 N4 Cl
L.S. 5
ACTA 136
BOND $H
FMAP 2
PLAN 5
CONF
EQIV $1 -x+3/2, y-1/2, -z+1/2
HTAB N3 N1_$1
EQIV $2 -x+2, -y+1, -z+1
HTAB N6 S1_$2
MPLA C1 > C6
MPLA C7 C8 C9 N1 N2
MPLA C10 C11 N3 N4 N5
SIZE 0.104 0.175 0.235
TEMP -123
WGHT    0.058100    0.518700
FVAR       0.51803
S1    4    1.062122    0.493795    0.362972    11.00000    0.02102    0.03566 =
         0.02897   -0.00294    0.00779   -0.00344
N1    3    0.529090    0.544468    0.291126    11.00000    0.02333    0.02316 =
         0.03043    0.00400    0.01201    0.00200
N2    3    0.601478    0.416150    0.330805    11.00000    0.02348    0.02059 =
         0.03012    0.00313    0.01358    0.00122
N3    3    0.865665    0.296572    0.282535    11.00000    0.02353    0.02625 =
         0.03302   -0.00745    0.01445   -0.00135
AFIX   3
H3A   2    0.903863    0.225622    0.255867    11.00000   -1.20000
AFIX   0
N4    3    0.740914    0.275158    0.271543    11.00000    0.02419    0.02697 =
         0.03398   -0.00485    0.01406   -0.00300
N5    3    0.819122    0.483582    0.358552    11.00000    0.02245    0.01932 =
         0.02099   -0.00086    0.00875    0.00133
N6    3    0.818590    0.616903    0.412356    11.00000    0.03110    0.02245 =
         0.02483   -0.00475    0.00886    0.00181
AFIX   3
H6A   2    0.870379    0.594843    0.469920    11.00000   -1.20000
H6B   2    0.851198    0.697342    0.387799    11.00000   -1.20000
AFIX   0
C1    1    0.608755    0.178100    0.426406    11.00000    0.02883    0.02408 =
         0.02510    0.00095    0.01252   -0.00214
C2    1    0.722146    0.197156    0.496452    11.00000    0.04588    0.03015 =
         0.03549    0.00259    0.00192   -0.00823
AFIX  43
H2    2    0.755858    0.300901    0.511993    11.00000   -1.20000
AFIX   0
C3    1    0.786309    0.066590    0.543703    11.00000    0.04684    0.04430 =
         0.03819    0.00852   -0.00178   -0.00084
AFIX  43
H3    2    0.863642    0.080748    0.591379    11.00000   -1.20000
AFIX   0
C4    1    0.737377   -0.084527    0.521222    11.00000    0.05004    0.03267 =
         0.03687    0.00990    0.01679    0.00936
AFIX  43
H4    2    0.780790   -0.174387    0.553774    11.00000   -1.20000
AFIX   0
C5    1    0.625669   -0.104718    0.451614    11.00000    0.04772    0.02232 =
         0.03716   -0.00182    0.01953    0.00039
AFIX  43
H5    2    0.592730   -0.208845    0.436169    11.00000   -1.20000
AFIX   0
C6    1    0.560780    0.025335    0.403842    11.00000    0.03157    0.02617 =
         0.03134   -0.00331    0.01220   -0.00266
AFIX  43
H6    2    0.483857    0.010247    0.355884    11.00000   -1.20000
AFIX   0
C7    1    0.543493    0.318652    0.375307    11.00000    0.02580    0.02303 =
         0.02424   -0.00122    0.01009   -0.00606
C8    1    0.430199    0.386899    0.363662    11.00000    0.02462    0.03135 =
         0.03333    0.00455    0.01364   -0.00453
AFIX  43
H8    2    0.367010    0.348219    0.386248    11.00000   -1.20000
AFIX   0
C9    1    0.425090    0.526426    0.311431    11.00000    0.02226    0.02833 =
         0.02937    0.00136    0.01036   -0.00186
C10   1    0.716749    0.391201    0.318572    11.00000    0.02170    0.02081 =
         0.02417    0.00181    0.00940    0.00012
C11   1    0.916715    0.422852    0.334291    11.00000    0.02438    0.02287 =
         0.02072    0.00135    0.00909    0.00143
C12   1    0.323126    0.646958    0.280715    11.00000    0.02622    0.04216 =
         0.05211    0.01433    0.01929    0.00793
AFIX 137
H12A  2    0.348120    0.731591    0.246586    11.00000   -1.50000
H12B  2    0.307381    0.692782    0.334278    11.00000   -1.50000
H12C  2    0.246897    0.595675    0.241102    11.00000   -1.50000
AFIX   0
HKLF 4
REM  SKM126_0m_a.res in P2(1)/n
REM R1 =  0.0359 for    2515 Fo > 4sig(Fo)  and  0.0376 for all    2683 data
REM    173 parameters refined using      0 restraints
END
WGHT      0.0581      0.5187
REM Highest difference peak  0.362,  deepest hole -0.280,  1-sigma level  0.062
Q1    1   1.0416 -0.0246  0.5591  11.00000  0.05    0.36
Q2    1   0.7333  0.0878  0.5739  11.00000  0.05    0.30
Q3    1   0.9986  0.1021  0.4953  11.00000  0.05    0.29
Q4    1   0.6773  0.2149  0.5264  11.00000  0.05    0.28
Q5    1   0.2601  0.6255  0.2902  11.00000  0.05    0.22
;
_shelx_res_checksum     98445
_shelxl_version_number     2014/6
