# Supplementary material for: Crystal structure of 4-amino-3-(3-methyl-5-phenyl-1H-pyrazol-1-yl)-1H-1,2,4-triazole-5(4H)-thione
Source: Acta Crystallogr E Crystallogr Commun. 2015 May 23;71(Pt 6):o417. doi: 10.1107/S205698901500938X (PMC4459321; doi:10.1107/S205698901500938X)
Supplement: Supplementary file 2 [file e-71-0o417-Isup2.hkl]

#
# h,k,l, Fc-squared, Fo-squared, sigma(Fo-squared), status flag
#
data_I
_shelx_title ' SKM126_0m_a.res in P2(1)/n'
_shelx_refln_list_code          4
_shelx_F_calc_maximum      213.79
_exptl_crystal_F_000       568.00
_reflns_d_resolution_high  0.8090

loop_
 _space_group_symop_operation_xyz
 'x, y, z'
 '-x+1/2, y+1/2, -z+1/2'
 '-x, -y, -z'
 'x-1/2, -y-1/2, z-1/2'

_cell_length_a    11.3278
_cell_length_b     8.3970
_cell_length_c    15.4427
_cell_angle_alpha  90.000
_cell_angle_beta  109.053
_cell_angle_gamma  90.000

_shelx_F_squared_multiplier     1.000

loop_
 _refln_index_h
 _refln_index_k
 _refln_index_l
 _refln_F_squared_calc
 _refln_F_squared_meas
 _refln_F_squared_sigma
 _refln_observed_status
   2   0   0        204.56        103.42         4.47 o
   4   0   0         66.05         33.34         2.98 o
   6   0   0       3528.41       3563.79       110.10 o
   8   0   0       1431.73       1448.62        22.66 o
  10   0   0        221.02        211.44         5.01 o
  12   0   0          0.37          1.49         1.12 o
   1   1   0       1681.98       1401.42        21.73 o
   2   1   0        462.92        466.32        17.70 o
   3   1   0        449.39        558.47        14.32 o
   4   1   0        668.41        751.06        11.30 o
   5   1   0        297.25        293.26         5.59 o
   6   1   0        774.50        835.85        13.57 o
   7   1   0        175.99        159.59         2.79 o
   8   1   0         81.04         83.12         1.86 o
   9   1   0        821.81        766.83        12.41 o
  10   1   0          0.62          1.42         0.89 o
  11   1   0          7.02          6.39         0.95 o
  12   1   0         25.58         20.87         1.58 o
   0   2   0       8466.50       8262.25       156.49 o
   1   2   0       1783.32       1683.00        41.78 o
   2   2   0       5807.48       6020.60       123.46 o
   3   2   0          5.76          8.89         0.82 o
   4   2   0          7.19         12.40         0.89 o
   5   2   0          1.64          4.70         0.81 o
   6   2   0        506.56        528.58        20.43 o
   7   2   0        343.26        368.14         5.40 o
   8   2   0       2661.29       2574.05        52.99 o
   9   2   0         26.93         30.77         1.84 o
  10   2   0         30.16         28.20         1.35 o
  11   2   0          1.39          1.49         0.70 o
  12   2   0         27.64         28.74         1.52 o
   1   3   0       1326.22       1321.22        18.44 o
   2   3   0          1.02          0.25         0.65 o
   3   3   0        505.36        536.48         7.18 o
   4   3   0         31.01         33.64         1.26 o
   5   3   0         67.98         89.23         2.12 o
   6   3   0        232.03        253.93         3.53 o
   7   3   0       1333.78       1338.89        14.86 o
   8   3   0          0.71          1.06         0.61 o
   9   3   0       1466.19       1460.67        22.95 o
  10   3   0         83.57         83.64         2.50 o
  11   3   0         14.13         11.27         2.24 o
  12   3   0         12.86         11.48         1.16 o
   0   4   0        319.30        258.27         6.72 o
   1   4   0         23.19         31.39         1.19 o
   2   4   0       1423.23       1480.40        27.24 o
   3   4   0          0.97          2.40         1.02 o
   4   4   0        243.48        228.92         5.32 o
   5   4   0         92.54        111.11         2.18 o
   6   4   0        323.93        302.12         4.17 o
   7   4   0        881.10        891.67        12.39 o
   8   4   0        366.63        401.79         6.88 o
   9   4   0        260.96        246.98         4.59 o
  10   4   0        488.57        508.21        10.28 o
  11   4   0         20.25         20.48         1.49 o
  12   4   0          3.59          1.04         0.62 o
   1   5   0       1396.86       1427.69        19.85 o
   2   5   0        153.09        172.34         2.84 o
   3   5   0         49.69         70.75         1.49 o
   4   5   0        553.88        558.21         7.06 o
   5   5   0        111.84        103.93         2.15 o
   6   5   0        127.24        140.33         2.61 o
   7   5   0        537.18        524.80         7.59 o
   8   5   0         75.91         67.19         1.72 o
   9   5   0         48.72         47.34         1.61 o
  10   5   0         46.54         51.76         1.48 o
  11   5   0         33.79         30.33         1.16 o
   0   6   0        154.72        127.42         3.12 o
   1   6   0         12.41         18.44         1.06 o
   2   6   0        833.67        873.29        11.45 o
   3   6   0          2.27          4.20         1.43 o
   4   6   0         10.31          6.33         0.71 o
   5   6   0         98.42         90.88         1.80 o
   6   6   0         28.83         25.11         1.13 o
   7   6   0          1.79          2.19         0.59 o
   8   6   0        704.61        741.94        10.43 o
   9   6   0          1.70          1.12         0.46 o
  10   6   0        214.06        222.86         4.74 o
   1   7   0        311.82        282.03         4.42 o
   2   7   0        144.89        136.41         2.56 o
   3   7   0         71.49         75.12         1.81 o
   4   7   0        894.20        886.64        12.64 o
   5   7   0          0.79          0.24         0.48 o
   6   7   0          3.32          1.84         0.51 o
   7   7   0        211.48        190.92         4.77 o
   8   7   0         36.38         40.34         1.34 o
   9   7   0        111.07        115.01         2.29 o
   0   8   0         66.49         61.38         2.33 o
   1   8   0        177.29        177.86         3.11 o
   2   8   0          4.27          5.54         1.13 o
   3   8   0        107.87        108.83         2.50 o
   4   8   0          0.00          0.37         1.49 o
   5   8   0        141.58        134.08         3.18 o
   6   8   0          0.56          0.98         0.49 o
   7   8   0        259.77        257.32         5.59 o
   8   8   0        443.04        449.56         7.24 o
   1   9   0        324.18        343.26         9.13 o
   2   9   0         43.33         42.17         1.70 o
   3   9   0          0.72          1.99         0.59 o
   4   9   0         29.83         33.66         1.90 o
   5   9   0         24.97         26.19         1.03 o
   6   9   0          0.06         -0.19         0.48 o
   2  10   0          2.09          2.61         1.12 o
   3  10   0        209.32        222.43         6.33 o
 -13   0   1        259.68        245.53         7.45 o
 -11   0   1       1214.66       1268.36        35.03 o
  -9   0   1         13.80         14.94         1.32 o
  -5   0   1         87.20        135.98         3.68 o
  -3   0   1        642.45        461.01        15.65 o
  -1   0   1       1196.04       1315.83        24.90 o
   1   0   1      12310.56       9041.70       282.61 o
   3   0   1         96.61         40.26         1.58 o
   5   0   1       1336.31       1388.96        51.57 o
   7   0   1        157.77        183.39         4.34 o
   9   0   1       1927.84       1861.40        47.14 o
  11   0   1        276.19        287.64         8.94 o
 -12   1   1        218.05        273.52         4.94 o
 -11   1   1          5.05          4.77         0.89 o
 -10   1   1        438.41        421.58         7.24 o
  -9   1   1         61.12         52.43         1.58 o
  -8   1   1       1574.43       1675.30        22.64 o
  -7   1   1        802.58        871.86        13.84 o
  -6   1   1        494.18        503.36         8.55 o
  -5   1   1        491.04        501.70         6.60 o
  -4   1   1       3742.82       3964.56        72.35 o
  -3   1   1        207.36        253.84        11.00 o
  -2   1   1       6395.14       5394.06        95.05 o
  -1   1   1        665.89        665.97         9.36 o
   0   1   1       2371.44       1948.25        25.94 o
   1   1   1        663.69        655.70        10.33 o
   2   1   1        318.01        311.87        10.80 o
   3   1   1        231.06        209.04         4.09 o
   4   1   1        622.66        621.01         9.07 o
   5   1   1         70.34         69.80         1.71 o
   6   1   1        304.06        338.98         8.28 o
   7   1   1        147.86        174.49         2.70 o
   8   1   1        932.67        953.11        13.23 o
   9   1   1         50.56         45.67         1.83 o
  10   1   1         96.66         94.80         2.37 o
  11   1   1         94.17         86.96         1.86 o
  12   1   1          3.44          9.69         2.24 o
 -12   2   1          3.76          2.08         0.54 o
 -11   2   1        324.91        314.55         5.90 o
 -10   2   1         23.99         23.29         1.57 o
  -9   2   1        212.16        195.46         3.93 o
  -8   2   1         56.51         63.53         1.58 o
  -7   2   1         40.51         24.28         1.04 o
  -6   2   1        573.17        579.96        11.19 o
  -5   2   1        612.04        626.29         8.23 o
  -4   2   1       1751.97       1871.87        40.27 o
  -3   2   1       1432.18       1325.03        34.04 o
  -2   2   1       1103.33       1009.56        20.51 o
  -1   2   1         13.74         33.09         1.56 o
   0   2   1       1776.27       1715.93        25.33 o
   1   2   1       2837.09       2997.34        59.58 o
   2   2   1        269.73        236.57         3.82 o
   3   2   1         50.91         40.70         1.39 o
   4   2   1        215.47        175.02         2.99 o
   5   2   1       1592.75       1821.01        28.60 o
   6   2   1       1171.35       1245.37        17.27 o
   7   2   1       1207.42       1261.07        21.74 o
   8   2   1         22.08         23.37         1.52 o
   9   2   1         32.79         40.77         1.51 o
  10   2   1         10.60          8.06         1.26 o
  11   2   1        424.72        446.70         6.43 o
  12   2   1         19.59         22.30         2.05 o
 -12   3   1         42.90         44.83         1.48 o
 -11   3   1          0.53          2.24         0.79 o
 -10   3   1         15.94         15.34         1.29 o
  -9   3   1          2.98          6.38         0.78 o
  -8   3   1        288.20        289.39         4.00 o
  -7   3   1          1.61          0.71         0.49 o
  -6   3   1        204.95        142.00         2.29 o
  -5   3   1         44.25         36.19         1.45 o
  -4   3   1        635.69        640.96         8.33 o
  -3   3   1        399.22        429.95         7.95 o
  -2   3   1        793.41        860.84        14.17 o
  -1   3   1        447.54        487.81         7.22 o
   0   3   1        693.00        659.62        10.92 o
   1   3   1        390.62        391.56         6.95 o
   2   3   1       1568.29       1561.83        30.43 o
   3   3   1        933.00        961.83        12.25 o
   4   3   1         59.05         31.31         1.29 o
   5   3   1         18.32         27.98         1.13 o
   6   3   1        291.83        280.04         3.55 o
   7   3   1          2.58          3.94         0.70 o
   8   3   1         26.28         23.58         1.27 o
   9   3   1        293.14        252.26         4.73 o
  10   3   1         18.08         17.94         2.05 o
  11   3   1         32.63         30.80         1.29 o
  12   3   1         17.34         15.98         1.16 o
 -12   4   1         39.71         50.43         1.70 o
 -11   4   1          7.74          6.82         2.42 o
 -10   4   1        709.58        725.21        14.36 o
  -9   4   1         62.82         76.46         1.90 o
  -8   4   1        745.82        728.45         9.13 o
  -7   4   1         74.92         77.10         2.34 o
  -6   4   1        194.11        204.34         3.00 o
  -5   4   1        834.55        791.08        10.95 o
  -4   4   1       1596.14       1833.44        29.30 o
  -3   4   1       1081.83       1232.34        20.05 o
  -2   4   1         54.38         50.00         1.40 o
  -1   4   1        796.96        817.62        10.58 o
   0   4   1          4.19          4.28         0.72 o
   1   4   1        492.88        465.05         7.22 o
   2   4   1        958.71       1169.12        21.54 o
   3   4   1        772.45        796.28        13.49 o
   4   4   1         10.49          7.89         1.42 o
   5   4   1         16.89         15.51         1.16 o
   6   4   1          0.76          1.92         0.63 o
   7   4   1        130.66        136.72         2.61 o
   8   4   1         91.53         86.98         2.74 o
   9   4   1        293.84        287.87         6.32 o
  10   4   1         31.54         35.20         2.06 o
  11   4   1         95.91        110.99         6.15 o
 -11   5   1          3.30          1.44         0.75 o
 -10   5   1         18.80         20.43         1.58 o
  -9   5   1         13.12         11.17         1.06 o
  -8   5   1        101.88         85.14         2.10 o
  -7   5   1         79.73         66.88         1.72 o
  -6   5   1        534.81        525.12         6.76 o
  -5   5   1          0.44          1.70         0.77 o
  -4   5   1        571.15        556.94         7.06 o
  -3   5   1        114.09        101.61         2.08 o
  -2   5   1         79.55         87.90         2.38 o
  -1   5   1        190.03        216.75         4.29 o
   0   5   1        112.60         92.54         3.64 o
   1   5   1       1222.63       1248.26        18.18 o
   2   5   1         38.07         27.37         1.61 o
   3   5   1        131.37        141.59         2.26 o
   4   5   1        999.59       1104.64        13.50 o
   5   5   1         39.96         33.27         1.91 o
   6   5   1        401.42        362.43         5.45 o
   7   5   1          8.74          6.28         0.85 o
   8   5   1          0.59          0.50         0.65 o
   9   5   1        164.21        145.74         3.69 o
  10   5   1        627.06        649.02        10.47 o
  11   5   1          2.88          3.84         1.30 o
 -11   6   1         43.71         41.57         1.32 o
 -10   6   1         69.43         75.90         2.02 o
  -9   6   1          4.69          8.00         0.87 o
  -8   6   1          2.41          2.09         0.65 o
  -7   6   1          1.10          0.86         0.56 o
  -6   6   1         44.38         37.27         1.26 o
  -5   6   1        451.34        464.62         6.10 o
  -4   6   1         96.71        104.79         1.95 o
  -3   6   1        318.59        345.56         4.67 o
  -2   6   1       1144.45       1209.01        13.44 o
  -1   6   1        104.74        102.59         1.93 o
   0   6   1         25.71         29.71         1.20 o
   1   6   1        536.11        523.93         6.58 o
   2   6   1         54.38         53.98         1.54 o
   3   6   1        326.83        280.36        17.88 o
   4   6   1        470.47        510.26         7.40 o
   5   6   1        185.77        177.98         3.39 o
   6   6   1         52.96         43.78         1.39 o
   7   6   1         98.05         99.24         2.05 o
   8   6   1          1.97          3.75         0.46 o
   9   6   1        202.68        219.22         3.06 o
  10   6   1          2.00          1.68         0.56 o
  -9   7   1          0.58          1.86         0.44 o
  -8   7   1        124.45        134.29         4.13 o
  -7   7   1        110.28        107.26         2.05 o
  -6   7   1          4.98          5.54         0.87 o
  -5   7   1         37.95         41.97         1.78 o
  -4   7   1         49.47         49.69         1.94 o
  -3   7   1        185.03        189.09         3.30 o
  -2   7   1        121.99        127.16         2.60 o
  -1   7   1         30.49         23.89         1.15 o
   0   7   1        467.26        486.46         5.83 o
   1   7   1       1210.13       1222.33        15.00 o
   2   7   1         27.98         24.71         1.28 o
   3   7   1          0.89          1.65         0.89 o
   4   7   1        587.94        562.68         7.26 o
   5   7   1         32.43         30.60         1.09 o
   6   7   1          9.48          9.91         1.06 o
   7   7   1         39.55         32.90         1.39 o
   8   7   1        113.60        131.24         2.03 o
   9   7   1          2.88          2.39         0.48 o
  -8   8   1         21.16         22.03         1.86 o
  -7   8   1         58.62         49.93         1.51 o
  -6   8   1        150.59        145.82         2.86 o
  -5   8   1        153.09        152.66         3.08 o
  -4   8   1         85.28         87.40         2.76 o
  -3   8   1        854.44        865.68        13.91 o
  -2   8   1         85.89         80.23         2.07 o
  -1   8   1         69.74         64.15         1.72 o
   0   8   1        660.36        687.39         9.59 o
   1   8   1        251.11        254.53         5.66 o
   2   8   1         29.04         33.69         1.97 o
   3   8   1        885.19        878.99        14.33 o
   4   8   1         20.60         26.64         1.45 o
   5   8   1        216.43        223.02         4.09 o
   6   8   1         71.11         59.96         1.69 o
   7   8   1          6.51          7.54         1.08 o
   8   8   1         32.17         25.57         1.09 o
  -6   9   1         81.32         76.19         1.71 o
  -5   9   1         25.30         24.01         1.43 o
  -4   9   1          7.26         10.03         0.99 o
  -3   9   1         31.16         28.74         1.25 o
  -2   9   1         12.27         12.34         1.14 o
  -1   9   1        147.56        162.26         3.93 o
   0   9   1        199.74        194.48         6.33 o
   1   9   1         27.57         25.07         1.79 o
   2   9   1          2.01          1.79         0.62 o
   3   9   1         26.11         29.91         1.43 o
   4   9   1         16.18         12.30         1.05 o
   5   9   1          0.31         -0.06         0.57 o
   6   9   1          0.07         -0.19         0.93 o
  -3  10   1          4.74          4.10         1.12 o
  -2  10   1         60.71         61.11         2.98 o
   1  10   1         33.86         37.64         2.24 o
   2  10   1        139.29        139.37         4.47 o
   3  10   1        108.93        115.52         3.73 o
 -12   0   2         93.80        105.83         4.10 o
 -10   0   2        126.19        107.32         4.47 o
  -8   0   2        214.83        227.55         5.13 o
  -6   0   2        600.70        556.19        11.67 o
  -4   0   2       5888.69       5798.00       109.22 o
  -2   0   2       5702.59       4901.35        92.49 o
   0   0   2       2535.66       2199.28        41.50 o
   2   0   2        239.60        170.69         8.20 o
   4   0   2       6550.10       6715.95       228.05 o
   6   0   2        605.72        602.49        16.77 o
   8   0   2          0.30          0.48         0.89 o
  10   0   2        419.72        401.45         8.43 o
 -13   1   2        474.64        515.52        10.28 o
 -12   1   2          4.42          2.98         0.79 o
 -11   1   2        895.92        899.51        17.65 o
 -10   1   2          0.10          0.33         0.61 o
  -9   1   2        158.15        148.45         2.74 o
  -8   1   2         93.21         87.61         1.99 o
  -7   1   2         14.94         25.94         3.13 o
  -6   1   2       1871.15       2029.57        31.54 o
  -5   1   2       1762.20       1923.85        23.33 o
  -4   1   2        140.74        123.26         2.83 o
  -3   1   2       7793.98       7947.71       196.97 o
  -2   1   2       1516.66       1514.72        23.31 o
  -1   1   2       7753.71       6763.38        89.99 o
   0   1   2       3507.56       3154.52        48.69 o
   1   1   2        301.74        269.37         6.41 o
   2   1   2        225.04        234.67         4.30 o
   3   1   2       3957.71       4277.96        92.90 o
   4   1   2        203.24        234.64         3.23 o
   5   1   2       1736.51       1778.08        34.35 o
   6   1   2        284.64        303.43         5.23 o
   7   1   2          4.23          9.97         0.87 o
   8   1   2          5.86          7.54         0.87 o
   9   1   2          1.14          3.75         0.81 o
  10   1   2         19.50         15.06         1.03 o
  11   1   2        669.19        676.78         9.59 o
 -12   2   2        382.53        364.41         7.64 o
 -11   2   2         18.65         16.26         1.29 o
 -10   2   2         42.12         37.55         1.34 o
  -9   2   2        200.92        177.87         3.49 o
  -8   2   2        164.22        169.00         2.98 o
  -7   2   2          7.91          7.73         0.82 o
  -6   2   2        114.64         88.78         2.10 o
  -5   2   2        194.89        192.16         2.88 o
  -4   2   2       1937.10       1846.11        22.60 o
  -3   2   2         38.23         26.54         1.14 o
  -2   2   2       4977.88       4656.31       106.85 o
  -1   2   2       2255.64       2328.45        31.02 o
   0   2   2         12.54          7.10         0.70 o
   1   2   2       5260.76       5191.04        97.75 o
   2   2   2        458.86        550.57         8.06 o
   3   2   2        180.90        180.22         3.26 o
   4   2   2       1355.71       1390.40        17.39 o
   5   2   2         10.88          6.50         0.85 o
   6   2   2        340.55        289.95         5.09 o
   7   2   2         17.02         28.45         1.25 o
   8   2   2        309.77        305.50         4.83 o
   9   2   2        129.56        138.14         3.01 o
  10   2   2        106.72        104.10         3.73 o
  11   2   2          1.71          2.00         0.70 o
  12   2   2        281.90        280.93         8.20 o
 -13   3   2        427.74        392.73        10.81 o
 -12   3   2         94.65         98.57         2.90 o
 -11   3   2        310.97        353.22         6.16 o
 -10   3   2         10.10          9.80         1.21 o
  -9   3   2          0.72          2.31         0.77 o
  -8   3   2         30.78         33.64         1.41 o
  -7   3   2          0.20          1.53         0.56 o
  -6   3   2        333.35        308.41         4.20 o
  -5   3   2       4067.86       4546.15        68.25 o
  -4   3   2        108.80        105.49         1.97 o
  -3   3   2         46.98         44.44         1.45 o
  -2   3   2        133.34        132.12         2.74 o
  -1   3   2        153.50        161.90         2.92 o
   0   3   2        213.52        223.59         3.82 o
   1   3   2         50.96         46.97         1.58 o
   2   3   2       1612.52       1775.65        24.41 o
   3   3   2       4173.87       4680.50        72.43 o
   4   3   2        455.95        556.39         8.37 o
   5   3   2        893.29        898.27        14.95 o
   6   3   2        892.76        914.99        11.26 o
   7   3   2        574.19        579.79         8.34 o
   8   3   2        464.46        461.68         7.75 o
   9   3   2         51.89         54.47         2.23 o
  10   3   2        139.44        151.62         3.08 o
  11   3   2        420.19        437.29         8.70 o
 -12   4   2        276.87        271.44         5.53 o
 -11   4   2         30.36         30.77         1.70 o
 -10   4   2        880.04        898.74        24.97 o
  -9   4   2       1396.45       1368.95        16.63 o
  -8   4   2        205.05        188.10         2.61 o
  -7   4   2        175.40        175.65         2.93 o
  -6   4   2        515.65        536.45         6.87 o
  -5   4   2        162.32        191.99         3.21 o
  -4   4   2       1750.70       1804.81        28.88 o
  -3   4   2       1060.12       1135.61        21.46 o
  -2   4   2        334.35        277.98         4.70 o
  -1   4   2          7.17          6.73         0.88 o
   0   4   2        985.60        974.31        13.82 o
   1   4   2       1576.60       1788.63        28.31 o
   2   4   2        383.94        323.72         6.20 o
   3   4   2        141.15        153.06         5.92 o
   4   4   2       1446.20       1428.53        19.28 o
   5   4   2         89.86         84.52         1.86 o
   6   4   2        858.68        783.12        16.01 o
   7   4   2        286.02        270.16         4.29 o
   8   4   2          3.85          4.09         0.81 o
   9   4   2         15.64         15.39         1.63 o
  10   4   2        114.84        106.83         3.73 o
  11   4   2          3.31          4.76         0.81 o
 -11   5   2        140.03        151.76         4.84 o
 -10   5   2          0.07         -1.12         1.32 o
  -9   5   2        353.91        349.25         7.32 o
  -8   5   2         25.74         25.10         1.24 o
  -7   5   2         31.73         26.40         1.06 o
  -6   5   2         11.54         12.88         1.29 o
  -5   5   2        596.47        607.00         8.66 o
  -4   5   2         35.59         32.67         1.37 o
  -3   5   2        108.95         87.90         1.89 o
  -2   5   2         75.24         87.30         2.73 o
  -1   5   2        896.67        913.13        21.78 o
   0   5   2        105.62        109.99         5.11 o
   1   5   2        158.74        158.16         2.92 o
   2   5   2         77.73         73.42         1.73 o
   3   5   2       1539.96       1711.26        23.06 o
   4   5   2         98.49        103.19         2.09 o
   5   5   2        764.94        767.12        12.41 o
   6   5   2         17.99         22.15         1.29 o
   7   5   2        140.74        136.45         2.93 o
   8   5   2        351.52        328.42        11.72 o
   9   5   2        202.03        204.20         3.40 o
  10   5   2          1.87          0.84         0.48 o
  11   5   2         33.13         34.51         1.16 o
 -11   6   2          4.83          5.84         0.89 o
 -10   6   2        225.49        229.72         5.01 o
  -9   6   2          6.23          4.25         0.61 o
  -8   6   2         14.17         21.49         1.01 o
  -7   6   2        910.47        862.61        10.76 o
  -6   6   2        727.11        723.39        11.76 o
  -5   6   2          0.22          0.72         0.56 o
  -4   6   2       1531.43       1619.64        21.89 o
  -3   6   2         80.15         74.79         1.76 o
  -2   6   2         67.82         65.63         1.79 o
  -1   6   2       2171.00       2255.29        24.65 o
   0   6   2          8.71         11.89         0.99 o
   1   6   2        235.90        259.22         3.73 o
   2   6   2        261.50        258.54         3.73 o
   3   6   2        142.04        144.22         2.65 o
   4   6   2       1401.05       1368.57        16.63 o
   5   6   2          2.75          1.12         0.56 o
   6   6   2         40.48         42.93         1.23 o
   7   6   2          4.27          3.95         0.52 o
   8   6   2         59.38         57.71         1.29 o
   9   6   2         54.15         55.41         1.34 o
  10   6   2         27.62         26.46         1.05 o
 -10   7   2        115.33        106.95         2.37 o
  -9   7   2          0.24          0.44         0.40 o
  -8   7   2         70.55         66.47         1.51 o
  -7   7   2         67.31         63.42         2.04 o
  -6   7   2         71.27         68.90         3.07 o
  -5   7   2        727.60        757.52        10.67 o
  -4   7   2         80.22         87.66         2.00 o
  -3   7   2       1350.15       1309.91        17.89 o
  -2   7   2        184.96        192.06         2.96 o
  -1   7   2        205.23        221.13         3.26 o
   0   7   2        147.54        160.20         2.35 o
   1   7   2        256.09        261.95         4.19 o
   2   7   2         75.55         79.24         1.85 o
   3   7   2        500.82        499.64         7.31 o
   4   7   2         28.36         19.79         1.06 o
   5   7   2        484.94        468.15         6.10 o
   6   7   2         34.65         37.07         1.13 o
   7   7   2          1.50          1.00         0.46 o
   8   7   2         11.07         11.81         0.88 o
   9   7   2         68.28         68.32         1.57 o
  -8   8   2         32.75         41.98         1.21 o
  -7   8   2         80.65         73.92         2.07 o
  -6   8   2         33.16         27.49         1.21 o
  -5   8   2         55.25         49.80         1.69 o
  -4   8   2        556.12        537.73        18.07 o
  -3   8   2          2.28          1.22         0.94 o
  -2   8   2        156.62        149.35         2.74 o
  -1   8   2        224.81        223.41         3.29 o
   0   8   2         40.37         42.96         1.29 o
   1   8   2        551.84        586.13         9.61 o
   2   8   2        103.45        106.83         2.56 o
   3   8   2         87.96         89.98         2.04 o
   4   8   2          7.98         13.82         1.09 o
   5   8   2          3.29          1.68         0.70 o
   6   8   2         81.54         82.05         1.86 o
   7   8   2        144.01        131.52         4.66 o
  -6   9   2         50.88         44.26         1.25 o
  -5   9   2        201.31        205.55         3.66 o
  -4   9   2         25.59         26.29         1.14 o
  -3   9   2        763.49        815.13        12.91 o
  -2   9   2         49.75         48.86         1.64 o
  -1   9   2          1.02          1.15         0.70 o
   0   9   2         35.59         32.79         2.24 o
   1   9   2         20.42         20.28         1.52 o
   2   9   2          0.80          1.12         0.93 o
   3   9   2        160.45        159.30         3.69 o
   4   9   2         11.60         15.11         1.05 o
   5   9   2        455.38        477.97         9.35 o
   1  10   2          5.43          9.32         1.49 o
   2  10   2         23.52         26.46         1.49 o
 -13   0   3         57.07         63.72         2.98 o
 -11   0   3        176.50        164.71         5.96 o
  -9   0   3          3.13          4.47         0.96 o
  -7   0   3        416.54        408.00        11.92 o
  -5   0   3       1380.99       1574.45        30.16 o
  -3   0   3       2941.77       3419.39        91.30 o
  -1   0   3        101.80        111.42         2.98 o
   3   0   3          0.18         -0.75         0.93 o
   5   0   3       2586.61       2539.84        48.59 o
   7   0   3        100.35        113.15         3.02 o
   9   0   3        752.68        761.13        15.15 o
  11   0   3         17.04         15.29         1.70 o
 -13   1   3         80.53         78.48         2.37 o
 -12   1   3         72.59         72.12         2.37 o
 -11   1   3          1.86          2.79         0.79 o
 -10   1   3        243.18        222.48         4.84 o
  -9   1   3        172.19        175.23         3.44 o
  -8   1   3       1145.29       1064.89        14.58 o
  -7   1   3        197.89        217.56         3.69 o
  -6   1   3       2235.68       2403.12        47.70 o
  -5   1   3         10.10          4.80         0.66 o
  -4   1   3        473.40        517.98         7.54 o
  -3   1   3       2098.79       1979.87        26.41 o
  -2   1   3        454.84        312.73         5.02 o
  -1   1   3        485.75        450.84        12.83 o
   0   1   3      45704.90      37011.75       690.15 o
   1   1   3       8107.54       7538.64       116.44 o
   2   1   3       1878.46       2030.67        27.34 o
   3   1   3         92.21         65.90         2.08 o
   4   1   3        565.26        499.94         6.15 o
   5   1   3         22.73         31.38         1.28 o
   6   1   3       1090.83       1153.01        15.65 o
   7   1   3          2.63          6.48         1.13 o
   8   1   3        941.51        933.39        12.90 o
   9   1   3         10.34         11.51         0.94 o
  10   1   3         10.92         11.65         0.98 o
  11   1   3          3.38          5.43         0.96 o
 -13   2   3          3.83          7.01         1.16 o
 -12   2   3         21.36         18.35         4.10 o
 -11   2   3          8.04          4.88         0.81 o
 -10   2   3         36.04         30.57         1.28 o
  -9   2   3       1140.78       1166.75        16.07 o
  -8   2   3          1.56          0.66         0.73 o
  -7   2   3         14.09          9.18         0.74 o
  -6   2   3         44.74         27.81         1.61 o
  -5   2   3        379.39        430.92         5.42 o
  -4   2   3        326.54        373.31         5.62 o
  -3   2   3        952.80        942.77        19.60 o
  -2   2   3       1013.12       1009.82        23.88 o
  -1   2   3          5.19          9.30         0.63 o
   0   2   3         23.58         27.87         1.03 o
   1   2   3        474.11        470.65         6.99 o
   2   2   3        504.06        500.83         7.75 o
   3   2   3        340.26        313.95         5.08 o
   4   2   3         55.57         55.47         1.71 o
   5   2   3        289.16        290.30         6.42 o
   6   2   3         52.08         50.76         1.63 o
   7   2   3        743.06        725.25        10.20 o
   8   2   3        165.01        141.22         3.08 o
   9   2   3        449.80        442.53         5.80 o
  10   2   3          0.26          0.06         0.57 o
  11   2   3          4.49          2.42         0.79 o
 -13   3   3          6.32          8.94         1.49 o
 -12   3   3          0.69          0.00         1.12 o
 -11   3   3          0.95          0.99         0.86 o
 -10   3   3        176.41        168.76         3.86 o
  -9   3   3         46.74         40.74         1.96 o
  -8   3   3       2218.80       2342.66        28.06 o
  -7   3   3         13.80         14.04         1.04 o
  -6   3   3        235.81        226.95         2.97 o
  -5   3   3        689.31        723.49         9.52 o
  -4   3   3        211.85        211.96         3.69 o
  -3   3   3          0.34          1.35         0.58 o
  -2   3   3       2158.22       2259.16        27.19 o
  -1   3   3        604.96        611.65         9.71 o
   0   3   3         87.15         77.02         2.02 o
   1   3   3       1739.13       2074.64        31.41 o
   2   3   3        420.39        377.07        13.77 o
   3   3   3         20.13         19.70         2.47 o
   4   3   3        231.94        233.17         5.41 o
   5   3   3        311.73        269.62         3.45 o
   6   3   3         59.69         56.98         1.52 o
   7   3   3        767.95        757.87        10.62 o
   8   3   3         84.17         83.51         4.66 o
   9   3   3        182.91        184.97         3.64 o
  10   3   3          0.24          0.37         0.62 o
  11   3   3         32.69         35.98         1.32 o
 -12   4   3          1.10          3.17         1.05 o
 -11   4   3         23.13         21.14         1.58 o
 -10   4   3         48.20         50.88         2.98 o
  -9   4   3        107.17        105.16         1.92 o
  -8   4   3        311.81        324.00         4.46 o
  -7   4   3        338.22        352.75         6.79 o
  -6   4   3        366.47        396.66         5.23 o
  -5   4   3          6.30          8.54         1.01 o
  -4   4   3        277.63        293.58         5.06 o
  -3   4   3         67.45         98.29         2.59 o
  -2   4   3          9.32         11.05         1.22 o
  -1   4   3       3283.92       3399.34        45.55 o
   0   4   3       1046.51       1197.11        23.26 o
   1   4   3         20.77         16.94         3.54 o
   2   4   3        234.33        279.59         5.59 o
   3   4   3        173.88        156.48         5.19 o
   4   4   3          0.03          0.11         0.82 o
   5   4   3          1.74          1.91         0.68 o
   6   4   3        651.04        698.18        15.39 o
   7   4   3        582.61        539.46         9.11 o
   8   4   3         73.71         86.45         2.35 o
   9   4   3        328.88        333.53         7.11 o
  10   4   3          1.09          0.98         0.48 o
  11   4   3          0.05          0.19         0.53 o
 -12   5   3        136.43        132.66         4.10 o
 -11   5   3          0.45          1.06         0.89 o
 -10   5   3        515.18        570.46         8.07 o
  -9   5   3        116.13        108.48         3.51 o
  -8   5   3        169.80        173.27         2.70 o
  -7   5   3        233.65        213.52         3.54 o
  -6   5   3        103.11        107.62         2.18 o
  -5   5   3          0.26          0.83         2.07 o
  -4   5   3        155.92        151.31         4.46 o
  -3   5   3         68.54         68.25         1.99 o
  -2   5   3       1427.63       1564.33        42.81 o
  -1   5   3         80.25        106.32         4.18 o
   0   5   3        285.08        248.58         9.16 o
   1   5   3         60.18         69.89         1.70 o
   2   5   3        107.53        113.95         2.11 o
   3   5   3        397.94        401.82         5.96 o
   4   5   3         26.76         25.30         1.94 o
   5   5   3          0.55          1.40         0.56 o
   6   5   3          7.49          7.55         0.94 o
   7   5   3        174.43        175.41         2.70 o
   8   5   3        434.66        472.33        13.97 o
   9   5   3          6.31          3.82         0.81 o
  10   5   3        110.78        109.24         2.29 o
 -11   6   3         33.05         31.16         1.16 o
 -10   6   3        128.02        130.56         2.70 o
  -9   6   3         23.79         23.37         1.21 o
  -8   6   3         33.75         29.98         1.16 o
  -7   6   3        123.38        112.26         2.31 o
  -6   6   3         90.48         91.52         2.36 o
  -5   6   3         25.25         26.86         1.67 o
  -4   6   3         40.06         45.52         1.50 o
  -3   6   3         20.32         14.84         1.54 o
  -2   6   3          9.84         13.73         0.90 o
  -1   6   3         13.59         10.79         0.93 o
   0   6   3          5.24          6.91         0.74 o
   1   6   3        768.72        763.39        10.67 o
   2   6   3         37.04         34.40         1.28 o
   3   6   3        138.92        153.66         2.49 o
   4   6   3        499.94        463.61         6.10 o
   5   6   3          6.05          5.61         0.75 o
   6   6   3         51.21         51.94         1.29 o
   7   6   3        261.45        243.27         3.43 o
   8   6   3        289.75        294.09         4.47 o
   9   6   3          7.18          6.13         0.70 o
 -10   7   3        107.85        111.68         2.15 o
  -9   7   3        119.82        116.60         1.95 o
  -8   7   3        606.86        640.39        10.40 o
  -7   7   3         57.94         51.10         1.47 o
  -6   7   3        268.37        241.28         3.91 o
  -5   7   3          7.47          7.71         0.97 o
  -4   7   3         51.69         49.24         1.44 o
  -3   7   3          5.96          4.57         0.75 o
  -2   7   3        241.45        246.76         3.53 o
  -1   7   3        625.55        633.29         7.38 o
   0   7   3          9.35         12.24         0.89 o
   1   7   3         15.19          8.63         0.87 o
   2   7   3         81.10         83.96         1.89 o
   3   7   3        153.21        142.65         2.45 o
   4   7   3         69.84         68.65         1.46 o
   5   7   3        149.44        118.38         2.03 o
   6   7   3         21.67         33.97         1.06 o
   7   7   3        163.99        165.96         2.43 o
   8   7   3        228.96        236.89         4.28 o
  -8   8   3          1.49          0.50         0.43 o
  -7   8   3         44.67         46.70         1.29 o
  -6   8   3         54.43         44.88         1.42 o
  -5   8   3        188.27        174.25         3.37 o
  -4   8   3          9.69          9.53         2.61 o
  -3   8   3        304.48        332.02         5.08 o
  -2   8   3        175.34        169.01         2.63 o
  -1   8   3         46.97         45.50         1.35 o
   0   8   3        161.59        162.57         2.62 o
   1   8   3        299.90        280.80         4.42 o
   2   8   3          1.75          1.26         0.57 o
   3   8   3         20.73         16.67         1.25 o
   4   8   3        287.96        291.02         4.47 o
   5   8   3        172.02        169.72         2.84 o
   6   8   3          0.72          0.37         0.48 o
   7   8   3          5.42          7.23         0.70 o
  -6   9   3         74.61         75.61         2.82 o
  -5   9   3         52.28         52.44         1.47 o
  -4   9   3         73.66         66.22         1.64 o
  -3   9   3        254.31        273.08         4.73 o
  -2   9   3          7.89         10.19         1.03 o
  -1   9   3          4.26          3.62         1.61 o
   0   9   3        270.74        275.72         8.20 o
   1   9   3          5.43          3.82         0.93 o
   2   9   3          0.50          2.20         0.62 o
   3   9   3         80.17         72.50         2.11 o
   4   9   3        129.79        125.62         2.90 o
   5   9   3          4.86          3.99         0.62 o
   1  10   3         89.16         91.67         2.98 o
   2  10   3          8.76          9.69         1.12 o
 -12   0   4          0.21          3.35         1.12 o
 -10   0   4        332.12        327.95         7.11 o
  -8   0   4       5389.46       5871.97       116.99 o
  -6   0   4       2182.54       2650.53        86.08 o
  -4   0   4       1035.69       1099.18        30.18 o
  -2   0   4      28761.47      25075.12       659.87 o
   0   0   4       2533.34       2565.41        75.65 o
   2   0   4       2477.72       2554.07        48.48 o
   4   0   4       1088.68       1286.39        38.36 o
   6   0   4         22.03         30.26         1.51 o
   8   0   4       2015.43       2046.87        31.84 o
  10   0   4          1.22          2.29         0.93 o
 -13   1   4         44.37         38.91         1.70 o
 -12   1   4          2.66          2.42         0.79 o
 -11   1   4        500.16        480.65        15.11 o
 -10   1   4         46.41         44.63         1.64 o
  -9   1   4        578.75        577.73         9.54 o
  -8   1   4        321.86        314.88         6.40 o
  -7   1   4       1858.95       1852.70        25.13 o
  -6   1   4        294.42        333.99         4.51 o
  -5   1   4         99.90        113.96         1.85 o
  -4   1   4         14.58         32.11         0.94 o
  -3   1   4       1532.82       1885.37        25.15 o
  -2   1   4         20.73         33.17         1.86 o
  -1   1   4       4385.96       4450.75       138.06 o
   0   1   4       2114.18       2063.54        31.77 o
   1   1   4       2340.03       2411.30        37.15 o
   2   1   4       1155.84       1199.47        22.01 o
   3   1   4        379.79        440.74         6.07 o
   4   1   4        291.58        322.02         5.72 o
   5   1   4        185.28        203.45         3.28 o
   6   1   4          0.88          1.34         0.59 o
   7   1   4        174.78        174.32         2.98 o
   8   1   4         25.20         23.70         1.31 o
   9   1   4       1175.10       1178.04        14.40 o
  10   1   4         22.90         18.71         1.13 o
  11   1   4        104.02        111.05         3.73 o
 -13   2   4          9.59          6.71         1.86 o
 -12   2   4          9.47         10.86         2.42 o
 -11   2   4         27.77         27.80         1.35 o
 -10   2   4        716.17        696.31         9.83 o
  -9   2   4        454.09        433.16         6.38 o
  -8   2   4       1330.79       1423.21        17.23 o
  -7   2   4        260.03        291.30         3.88 o
  -6   2   4        382.45        344.83         5.14 o
  -5   2   4         30.15         41.10         1.32 o
  -4   2   4        185.99        208.31         5.16 o
  -3   2   4        155.70        152.72         2.50 o
  -2   2   4        204.51        260.06         3.90 o
  -1   2   4       2253.78       2414.59        37.22 o
   0   2   4       8376.83       8372.09       111.49 o
   1   2   4        113.81        136.53         3.28 o
   2   2   4         96.02         72.80         2.04 o
   3   2   4         30.32         16.72         2.62 o
   4   2   4          0.36          1.32         1.37 o
   5   2   4        108.77        114.90         2.02 o
   6   2   4        743.79        705.02         8.83 o
   7   2   4        210.57        230.62         3.46 o
   8   2   4        243.18        228.86         3.33 o
   9   2   4        196.69        181.52         3.51 o
  10   2   4         10.78         11.97         1.68 o
  11   2   4        196.20        193.86         4.46 o
 -12   3   4          5.99          3.35         1.12 o
 -11   3   4        222.76        243.02         3.86 o
 -10   3   4        874.40        868.79        12.06 o
  -9   3   4        706.48        676.57        14.39 o
  -8   3   4        215.76        203.73         3.40 o
  -7   3   4         15.27         11.46         0.82 o
  -6   3   4         62.56         47.52         1.34 o
  -5   3   4        176.85        140.63         2.69 o
  -4   3   4       1358.50       1509.41        20.77 o
  -3   3   4          0.03          1.69         1.13 o
  -2   3   4        220.03        223.89         3.31 o
  -1   3   4       3498.58       3600.73        55.58 o
   0   3   4       1053.12       1079.70        22.75 o
   1   3   4       6063.61       6296.90       115.81 o
   2   3   4        196.26        231.80         7.28 o
   3   3   4       1005.38       1016.26        21.21 o
   4   3   4         71.56         73.63         2.63 o
   5   3   4          6.34          7.56         0.82 o
   6   3   4        254.36        260.02         4.19 o
   7   3   4       2117.55       2190.45        26.30 o
   8   3   4          0.91          1.35         0.63 o
   9   3   4        382.05        367.26        15.46 o
  10   3   4         29.48         33.46         1.43 o
  11   3   4        182.72        178.69         3.81 o
 -12   4   4          1.71         -0.75         1.12 o
 -11   4   4          0.83          2.02         0.89 o
 -10   4   4        167.89        167.17         3.43 o
  -9   4   4         25.92         21.89         1.18 o
  -8   4   4       1182.87       1192.22        14.63 o
  -7   4   4         29.29         33.13         1.25 o
  -6   4   4          5.29          8.60         0.69 o
  -5   4   4        202.49        211.48         3.10 o
  -4   4   4        332.93        343.67         6.23 o
  -3   4   4        235.14        230.57         6.78 o
  -2   4   4        566.14        644.59         9.65 o
  -1   4   4         11.00         16.45         1.28 o
   0   4   4        345.49        349.04         6.51 o
   1   4   4        319.75        375.68         8.85 o
   2   4   4         83.82         57.20         2.15 o
   3   4   4        252.22        241.62         5.58 o
   4   4   4        129.93        132.92         2.80 o
   5   4   4        625.16        599.59        11.99 o
   6   4   4         57.33         55.99         1.45 o
   7   4   4         20.35         20.64         1.57 o
   8   4   4        244.39        252.89         5.66 o
   9   4   4          4.97          3.70         0.57 o
  10   4   4         56.61         56.57         1.42 o
 -11   5   4          0.46         -0.53         0.89 o
 -10   5   4         17.03         19.65         1.18 o
  -9   5   4         36.79         33.48         1.06 o
  -8   5   4         22.76         18.46         1.09 o
  -7   5   4        264.61        266.13         4.24 o
  -6   5   4          0.26         -0.29         0.49 o
  -5   5   4        609.03        598.98         8.52 o
  -4   5   4          0.19          2.40         0.65 o
  -3   5   4         93.82        100.45         2.04 o
  -2   5   4         95.28        104.17         2.08 o
  -1   5   4       1290.83       1312.48        17.79 o
   0   5   4         26.11         26.21         1.75 o
   1   5   4        548.89        472.72         6.13 o
   2   5   4        347.88        356.27         4.33 o
   3   5   4        587.22        607.04         9.01 o
   4   5   4        341.94        328.40         4.46 o
   5   5   4          5.79          6.21         0.84 o
   6   5   4         51.93         55.09         1.40 o
   7   5   4        568.97        573.31         7.33 o
   8   5   4         19.13         20.71         0.97 o
   9   5   4        367.76        386.31         9.86 o
  10   5   4         43.74         44.62         2.05 o
 -11   6   4         93.87         98.00         3.35 o
 -10   6   4        195.76        184.63         2.93 o
  -9   6   4         55.87         45.05         1.25 o
  -8   6   4        351.85        343.77         5.17 o
  -7   6   4        327.08        304.18         4.23 o
  -6   6   4        138.74        130.02         2.46 o
  -5   6   4          0.23          1.17         0.65 o
  -4   6   4         10.90          8.05         2.16 o
  -3   6   4        160.71        149.94         5.34 o
  -2   6   4        389.62        392.14         5.87 o
  -1   6   4          0.11          0.83         0.56 o
   0   6   4       1084.87       1077.03        13.23 o
   1   6   4        281.32        286.45         4.47 o
   2   6   4          1.37          1.01         0.68 o
   3   6   4         29.12         35.76         1.18 o
   4   6   4        285.61        302.51         4.20 o
   5   6   4          7.74          9.44         0.86 o
   6   6   4         62.87         60.52         1.36 o
   7   6   4         81.94         78.97         1.50 o
   8   6   4         83.68         87.45         1.72 o
   9   6   4         22.19         22.85         1.21 o
 -10   7   4         35.72         37.68         1.08 o
  -9   7   4        122.17        133.67         2.58 o
  -8   7   4         34.00         34.87         1.16 o
  -7   7   4         66.29         63.34         1.53 o
  -6   7   4        226.12        209.84         3.49 o
  -5   7   4         16.98         14.37         1.06 o
  -4   7   4        959.14        976.54        13.51 o
  -3   7   4        665.29        672.36         8.53 o
  -2   7   4         11.10         11.33         0.98 o
  -1   7   4        131.29        124.98         2.05 o
   0   7   4       1189.47       1176.96        14.50 o
   1   7   4        981.26        986.23        13.60 o
   2   7   4        109.51         95.12         2.20 o
   3   7   4        158.51        141.48         2.33 o
   4   7   4        377.52        380.25         5.12 o
   5   7   4          4.76          5.97         0.63 o
   6   7   4          4.41          1.49         0.41 o
   7   7   4        121.51        120.07         1.86 o
   8   7   4          7.11          5.59         1.14 o
  -8   8   4         42.96         51.06         1.29 o
  -7   8   4         86.81         78.15         1.86 o
  -6   8   4         58.47         55.62         1.41 o
  -5   8   4         86.17         85.02         1.85 o
  -4   8   4         50.85         43.11         2.34 o
  -3   8   4        167.15        171.76         2.70 o
  -2   8   4         54.44         55.83         1.39 o
  -1   8   4          8.88          7.59         0.97 o
   0   8   4        491.56        490.85         7.08 o
   1   8   4         72.16         75.01         2.79 o
   2   8   4         60.60         64.89         2.37 o
   3   8   4         70.14         68.51         1.86 o
   4   8   4          0.09          0.46         0.70 o
   5   8   4         30.30         28.95         1.18 o
   6   8   4          1.38          1.26         0.48 o
  -6   9   4         93.11         89.30         9.32 o
  -5   9   4          4.15          4.17         0.50 o
  -4   9   4        219.03        217.63         3.87 o
  -3   9   4         64.08         57.13         2.34 o
  -2   9   4        117.99        109.62         2.21 o
  -1   9   4        159.93        161.04         3.81 o
   0   9   4        177.41        183.71         5.59 o
   1   9   4          3.79          4.18         0.67 o
   2   9   4         22.45         22.35         1.24 o
   3   9   4        178.19        194.12         4.22 o
   4   9   4          3.68          8.12         2.24 o
   5   9   4         27.67         25.54         2.24 o
   1  10   4          0.01         -0.37         0.75 o
 -13   0   5        612.67        664.34        18.63 o
 -11   0   5        749.82        718.72        14.36 o
  -9   0   5        140.43        141.19         6.33 o
  -7   0   5        461.80        473.47        19.56 o
  -5   0   5        632.13        621.52        12.38 o
  -3   0   5      10019.94      10262.44       191.93 o
  -1   0   5        603.17        590.95        11.33 o
   1   0   5        343.20        305.80         6.59 o
   3   0   5       1234.50       1288.09        20.64 o
   5   0   5       2790.06       3030.40        46.47 o
   7   0   5        474.11        435.02         7.31 o
   9   0   5         21.42         16.02         1.70 o
  11   0   5        172.85        174.02         5.59 o
 -13   1   5          9.93         15.72         2.05 o
 -12   1   5        188.74        189.92         4.48 o
 -11   1   5          0.70          0.12         0.76 o
 -10   1   5        150.42        138.41         4.96 o
  -9   1   5          0.85          4.43         0.86 o
  -8   1   5         18.97         14.13         1.00 o
  -7   1   5        230.11        246.84         4.07 o
  -6   1   5          3.08         24.07         1.24 o
  -5   1   5          0.75          0.12         0.43 o
  -4   1   5        101.55         61.07         1.42 o
  -3   1   5        509.40        572.30        16.02 o
  -2   1   5       6018.01       5818.04       109.35 o
  -1   1   5       1257.43       1304.00        24.77 o
   0   1   5        689.30        772.37        12.26 o
   1   1   5       5572.35       5976.48        91.29 o
   2   1   5         92.56         80.82         2.63 o
   3   1   5        277.30        309.22         5.23 o
   4   1   5        771.35        778.41        12.76 o
   5   1   5        157.61        138.23         2.10 o
   6   1   5        186.84        191.71         2.83 o
   7   1   5          5.06          2.70         0.58 o
   8   1   5        102.46        104.07         1.89 o
   9   1   5         74.96         70.41         1.76 o
  10   1   5         17.25         21.85         2.98 o
  11   1   5         39.72         38.75         2.24 o
 -13   2   5        209.93        206.03         6.33 o
 -12   2   5         83.57        107.17         4.10 o
 -11   2   5        183.09        211.18         6.96 o
 -10   2   5         61.55         54.53         1.72 o
  -9   2   5         13.43         11.31         0.89 o
  -8   2   5          2.59          1.93         0.57 o
  -7   2   5        635.48        646.82         8.17 o
  -6   2   5        182.90        191.84         3.01 o
  -5   2   5       2255.65       2515.89        27.63 o
  -4   2   5          1.88          3.26         0.58 o
  -3   2   5       1899.49       2096.15        28.88 o
  -2   2   5         22.99         21.34         1.08 o
  -1   2   5       6109.84       6652.95       124.24 o
   0   2   5       2945.43       3265.00        55.01 o
   1   2   5        120.96        109.90         2.80 o
   2   2   5        217.26        238.67         4.41 o
   3   2   5       2259.79       2189.41       135.81 o
   4   2   5          2.60          3.97         0.68 o
   5   2   5        216.34        223.98         2.99 o
   6   2   5        209.00        205.34         3.94 o
   7   2   5        343.45        346.09         4.70 o
   8   2   5        623.34        661.08         9.36 o
   9   2   5         77.53         93.11         2.22 o
  10   2   5          9.45          9.22         1.49 o
  11   2   5        198.87        206.78         5.96 o
 -12   3   5        536.76        537.31        15.28 o
 -11   3   5          6.72          8.10         2.53 o
 -10   3   5        163.74        164.14         2.93 o
  -9   3   5       1376.29       1322.06        35.28 o
  -8   3   5        184.12        201.08         2.81 o
  -7   3   5          1.10          2.53         0.57 o
  -6   3   5        296.03        267.87         3.40 o
  -5   3   5          2.35          4.87         1.22 o
  -4   3   5       3476.50       3661.64        48.90 o
  -3   3   5        232.45        244.28         3.98 o
  -2   3   5         61.39         43.52         1.46 o
  -1   3   5         10.46         16.05         1.22 o
   0   3   5         20.91         30.92         1.27 o
   1   3   5          1.50          3.35         0.70 o
   2   3   5        663.47        845.47        14.56 o
   3   3   5        325.45        320.12         5.17 o
   4   3   5        354.63        358.75         4.80 o
   5   3   5        170.20        173.76         2.98 o
   6   3   5        228.20        204.31         3.44 o
   7   3   5         55.95         49.96         1.53 o
   8   3   5          0.24         -0.15         0.58 o
   9   3   5        132.54        139.37         3.43 o
  10   3   5         58.41         51.97         1.35 o
 -12   4   5        381.76        432.97        12.30 o
 -11   4   5         94.11        112.69         2.18 o
 -10   4   5         16.82         15.94         1.32 o
  -9   4   5         29.32         26.64         1.25 o
  -8   4   5         56.39         56.10         1.48 o
  -7   4   5         26.02         17.83         1.13 o
  -6   4   5        204.72        213.98         3.13 o
  -5   4   5       3182.76       3368.82        40.03 o
  -4   4   5          1.06          0.07         0.51 o
  -3   4   5        152.39        189.79         3.47 o
  -2   4   5        227.65        247.46        16.76 o
  -1   4   5         24.03         22.00         1.35 o
   0   4   5        361.98        352.51         8.80 o
   1   4   5        486.20        447.91         6.65 o
   2   4   5         86.31        101.81         1.78 o
   3   4   5       1220.21       1321.46        16.00 o
   4   4   5         14.91         19.80         1.16 o
   5   4   5        462.38        458.41         6.00 o
   6   4   5         26.61         25.19         1.14 o
   7   4   5         56.69         57.97         1.53 o
   8   4   5         43.58         37.92         1.32 o
   9   4   5         48.13         49.02         1.57 o
  10   4   5          7.44          6.83         0.89 o
 -11   5   5          8.63          8.85         1.03 o
 -10   5   5        222.07        219.12         3.10 o
  -9   5   5        138.72        129.62         2.46 o
  -8   5   5        166.24        149.54         2.79 o
  -7   5   5       1196.29       1165.47        15.98 o
  -6   5   5        305.31        319.27         4.93 o
  -5   5   5        110.73        106.72         2.24 o
  -4   5   5       1545.53       1549.20        18.76 o
  -3   5   5          4.96          4.78         0.56 o
  -2   5   5         12.96         15.76         1.03 o
  -1   5   5         48.51         41.28         1.27 o
   0   5   5         16.92         18.54         1.04 o
   1   5   5        212.99        237.25         3.23 o
   2   5   5        178.59        159.10         2.39 o
   3   5   5        150.90        148.24         3.08 o
   4   5   5       2065.56       2084.62        25.06 o
   5   5   5         12.47         14.52         0.88 o
   6   5   5         29.95         29.52         1.03 o
   7   5   5          1.67          0.56         0.79 o
   8   5   5         17.15         22.87         1.01 o
   9   5   5          6.60          6.70         0.92 o
 -11   6   5        110.19        111.42         2.63 o
 -10   6   5        195.72        193.64         3.02 o
  -9   6   5          6.48          5.37         1.07 o
  -8   6   5          4.26          6.41         1.27 o
  -7   6   5         27.17         24.52         1.16 o
  -6   6   5         37.65         44.57         1.44 o
  -5   6   5        572.37        576.72         8.29 o
  -4   6   5         30.11         36.87         1.44 o
  -3   6   5        450.24        411.15         6.10 o
  -2   6   5        352.05        367.49         6.52 o
  -1   6   5        125.43        128.38         2.26 o
   0   6   5         12.41         13.26         1.33 o
   1   6   5        121.33        118.98         2.32 o
   2   6   5         51.92         41.61         1.12 o
   3   6   5        540.44        571.64         8.24 o
   4   6   5         34.04         23.22         0.97 o
   5   6   5        327.64        304.80         4.20 o
   6   6   5          6.35          6.36         0.62 o
   7   6   5        135.28        153.51         2.33 o
   8   6   5         10.31          5.78         0.81 o
   9   6   5        267.13        272.85         5.59 o
 -10   7   5         26.74         30.84         0.99 o
  -9   7   5          5.42          6.99         0.86 o
  -8   7   5          1.56          2.66         0.45 o
  -7   7   5        309.54        314.07         8.70 o
  -6   7   5        245.41        245.61         3.91 o
  -5   7   5        294.06        285.24         4.52 o
  -4   7   5        668.58        681.61         8.60 o
  -3   7   5        245.39        252.93         3.60 o
  -2   7   5         16.80         16.72         1.06 o
  -1   7   5         12.78         11.64         0.82 o
   0   7   5        138.65        125.85         2.19 o
   1   7   5        349.84        342.52         5.22 o
   2   7   5        151.81        153.60         3.23 o
   3   7   5          4.65          8.84         0.86 o
   4   7   5        102.21        106.25         1.89 o
   5   7   5          8.00         11.99         0.89 o
   6   7   5         68.26         64.32         1.29 o
   7   7   5          0.08         -0.09         0.57 o
  -8   8   5          0.15          0.37         0.43 o
  -7   8   5         37.76         34.78         1.24 o
  -6   8   5        131.08        121.00         2.22 o
  -5   8   5        481.25        476.36         6.85 o
  -4   8   5          5.92          5.33         0.59 o
  -3   8   5        641.18        664.36        10.83 o
  -2   8   5         93.48         88.88         2.04 o
  -1   8   5          4.22          2.46         0.77 o
   0   8   5         57.37         70.56         2.25 o
   1   8   5        313.87        311.49         6.85 o
   2   8   5         22.33         19.93         1.21 o
   3   8   5         82.79         81.26         2.07 o
   4   8   5          3.83          3.11         0.50 o
   5   8   5        318.51        303.27         5.09 o
   6   8   5          3.77          3.52         0.75 o
  -6   9   5          2.70          2.02         0.43 o
  -5   9   5          4.14          3.01         0.97 o
  -4   9   5        149.35        150.34         2.80 o
  -3   9   5         20.77         21.58         2.45 o
  -2   9   5          0.78          0.53         0.62 o
  -1   9   5         29.44         31.65         1.43 o
   0   9   5         48.53         54.54         4.29 o
   1   9   5         56.79         48.92         1.61 o
   2   9   5        148.85        156.97         6.52 o
   3   9   5          0.22         -0.19         0.53 o
   4   9   5         15.23         18.87         0.89 o
 -12   0   6        350.21        328.54         6.98 o
 -10   0   6        305.24        306.54         6.72 o
  -8   0   6         45.62         37.45         2.94 o
  -6   0   6       1028.79       1080.56        21.61 o
  -4   0   6       4317.20       4561.17        85.11 o
   0   0   6       1017.24       1019.46        24.41 o
   2   0   6          0.35         -0.56         1.32 o
   4   0   6        940.02        911.16        14.93 o
   6   0   6        891.50        906.12        14.49 o
   8   0   6        458.95        443.03        13.04 o
  10   0   6        311.54        311.12         8.94 o
 -13   1   6        200.54        225.27         5.01 o
 -12   1   6         10.45         12.63         1.21 o
 -11   1   6        238.00        243.70         4.59 o
 -10   1   6        107.53        111.32         2.28 o
  -9   1   6         61.33         60.89         1.55 o
  -8   1   6        418.42        428.37         5.60 o
  -7   1   6          2.12          4.41         0.74 o
  -6   1   6        131.59        151.91         3.89 o
  -5   1   6       5726.74       6342.41        74.96 o
  -4   1   6          2.80          1.12         0.57 o
  -3   1   6        984.47        950.12        26.08 o
  -2   1   6       1906.07       2070.44        39.00 o
  -1   1   6         92.61         67.82         2.11 o
   0   1   6         45.45         53.72         1.58 o
   1   1   6        662.35        665.75        11.11 o
   2   1   6        488.10        484.89         8.89 o
   3   1   6        107.98         77.51         3.58 o
   4   1   6          2.59          3.38         0.60 o
   5   1   6       1304.63       1313.25        14.55 o
   6   1   6         14.44         11.72         1.12 o
   7   1   6         51.87         38.34         1.76 o
   8   1   6        327.52        314.56         5.52 o
   9   1   6         77.87         79.83         2.00 o
  10   1   6         40.42         45.46         1.70 o
  11   1   6         42.28         46.95         2.98 o
 -13   2   6         62.78         70.06         2.98 o
 -12   2   6        234.72        236.09         4.23 o
 -11   2   6         50.72         40.87         1.48 o
 -10   2   6        438.23        385.10         6.80 o
  -9   2   6         20.13         19.24         1.09 o
  -8   2   6        529.82        516.95         6.70 o
  -7   2   6          7.28         15.00         0.92 o
  -6   2   6        105.84        100.03         1.89 o
  -5   2   6         67.39         48.04         1.93 o
  -4   2   6        739.99        756.35        15.26 o
  -3   2   6        185.05        164.39         4.10 o
  -2   2   6         84.28         55.47         1.80 o
  -1   2   6         40.62         55.47         1.68 o
   0   2   6       2829.22       2934.08        34.99 o
   1   2   6       2767.63       3134.48        37.56 o
   2   2   6         18.83         19.85         2.50 o
   3   2   6        179.37        200.36         3.82 o
   4   2   6       2047.20       2069.72        27.71 o
   5   2   6         60.23         57.14         1.58 o
   6   2   6        559.86        557.82         7.96 o
   7   2   6         59.45         67.05         2.00 o
   8   2   6         32.58         31.60         1.35 o
   9   2   6        206.47        211.18         3.87 o
  10   2   6        151.26        153.91         2.86 o
 -12   3   6          0.48          0.30         0.62 o
 -11   3   6         14.56         19.58         2.95 o
 -10   3   6        323.89        282.55         6.24 o
  -9   3   6         26.52         28.58         1.48 o
  -8   3   6         55.28         59.60         1.67 o
  -7   3   6        502.78        538.74         6.90 o
  -6   3   6         94.40         90.29         1.68 o
  -5   3   6        904.26        923.26        11.19 o
  -4   3   6        270.17        284.77         7.45 o
  -3   3   6        510.59        477.32        15.65 o
  -2   3   6        170.32        157.79         2.94 o
  -1   3   6        648.39        712.89         9.14 o
   0   3   6       2409.13       2673.01        35.91 o
   1   3   6        150.50        167.21         3.64 o
   2   3   6          6.75          6.00         0.97 o
   3   3   6       1390.11       1353.89        18.35 o
   4   3   6          3.43          4.11         1.01 o
   5   3   6        908.39        927.94        12.86 o
   6   3   6        116.06        122.74         2.37 o
   7   3   6        226.92        217.03         3.54 o
   8   3   6         42.24         34.35         2.06 o
   9   3   6         23.38         23.37         1.04 o
  10   3   6         28.39         25.83         2.79 o
 -12   4   6        466.58        467.25        13.42 o
 -11   4   6         55.36         59.93         1.47 o
 -10   4   6        133.52        143.87         3.66 o
  -9   4   6        174.07        153.37         2.79 o
  -8   4   6        837.99        828.00        11.60 o
  -7   4   6         13.47         17.14         1.01 o
  -6   4   6        572.49        603.32         7.76 o
  -5   4   6          6.77         10.93         0.74 o
  -4   4   6       1152.40       1141.87        12.68 o
  -3   4   6        298.66        315.28         4.06 o
  -2   4   6       1016.29        958.26        12.65 o
  -1   4   6       2001.95       2213.21        29.84 o
   0   4   6         62.93         68.98         1.70 o
   1   4   6        260.97        292.95         4.00 o
   2   4   6        576.97        600.34         7.56 o
   3   4   6         94.32         95.88         2.00 o
   4   4   6       1620.10       1641.23        18.10 o
   5   4   6        422.75        400.33         5.50 o
   6   4   6         33.58         28.50         1.14 o
   7   4   6         89.14         77.57         2.61 o
   8   4   6         49.76         47.75         1.23 o
   9   4   6          4.39          5.92         1.06 o
  10   4   6         41.67         40.63         1.32 o
 -11   5   6         91.04         94.37         2.07 o
 -10   5   6         63.07         63.47         1.36 o
  -9   5   6         46.39         47.08         1.64 o
  -8   5   6         59.77         58.76         1.58 o
  -7   5   6        209.06        203.95         3.94 o
  -6   5   6         32.78         40.43         1.44 o
  -5   5   6        298.10        292.89         4.06 o
  -4   5   6          1.48          0.92         0.49 o
  -3   5   6        104.84         84.28         2.38 o
  -2   5   6         12.70         14.33         0.98 o
  -1   5   6         96.54        102.77         1.93 o
   0   5   6        123.12        130.71         2.57 o
   1   5   6         79.74         75.54         1.90 o
   2   5   6        267.90        261.83         4.27 o
   3   5   6        755.11        754.55         9.43 o
   4   5   6          3.68          2.33         0.48 o
   5   5   6         91.28         92.34         1.64 o
   6   5   6         32.40         28.19         1.63 o
   7   5   6         82.53         73.63         1.66 o
   8   5   6         46.96         43.54         1.28 o
   9   5   6         37.47         36.59         1.43 o
 -11   6   6         46.18         58.04         2.42 o
 -10   6   6        311.22        330.04         4.80 o
  -9   6   6        248.87        245.10         3.86 o
  -8   6   6         83.74         88.91         5.40 o
  -7   6   6        101.39         94.42         2.04 o
  -6   6   6        761.76        725.22        10.29 o
  -5   6   6          4.71          4.10         0.78 o
  -4   6   6       1363.29       1381.24        18.82 o
  -3   6   6        413.11        416.39         6.19 o
  -2   6   6        403.62        407.03         6.05 o
  -1   6   6        337.56        331.19         4.56 o
   0   6   6         32.09         32.84         1.20 o
   1   6   6          7.83         11.13         0.83 o
   2   6   6        543.67        511.22         8.71 o
   3   6   6        340.61        302.87         4.20 o
   4   6   6        161.00        162.62         2.38 o
   5   6   6          0.02          0.97         0.61 o
   6   6   6         64.28         71.48         1.43 o
   7   6   6         68.87         73.17         1.49 o
   8   6   6         61.88         70.65         2.34 o
 -10   7   6          3.86          4.05         0.63 o
  -9   7   6        136.11        129.57         2.22 o
  -8   7   6        242.86        226.38         3.58 o
  -7   7   6         73.50         67.90         1.62 o
  -6   7   6         48.19         51.53         1.52 o
  -5   7   6         90.31         89.18         1.95 o
  -4   7   6        377.14        383.34         5.13 o
  -3   7   6        431.28        463.28         6.10 o
  -2   7   6         41.72         50.08         1.35 o
  -1   7   6         71.54         66.22         1.52 o
   0   7   6        336.50        314.73         4.40 o
   1   7   6        260.84        255.09         4.05 o
   2   7   6          5.35          6.54         0.71 o
   3   7   6        307.00        297.87         4.60 o
   4   7   6        121.91        127.15         2.06 o
   5   7   6        232.25        244.27         3.44 o
   6   7   6          4.78          6.25         0.91 o
   7   7   6          1.47          2.57         0.48 o
  -8   8   6         20.24         27.10         2.35 o
  -7   8   6          3.59          2.43         0.48 o
  -6   8   6         42.82         43.10         1.18 o
  -5   8   6          1.89          1.45         0.45 o
  -4   8   6         91.74         84.47         1.63 o
  -3   8   6          0.31          0.37         0.50 o
  -2   8   6         72.38         71.39         1.56 o
  -1   8   6          5.47          3.58         0.59 o
   0   8   6          0.36          0.13         0.51 o
   1   8   6          0.42          0.43         0.54 o
   2   8   6         27.08         15.90         1.14 o
   3   8   6          7.38          6.21         1.26 o
   4   8   6        139.27        139.17         4.61 o
   5   8   6         11.66         12.88         1.05 o
  -6   9   6          0.16          0.25         0.64 o
  -5   9   6         87.75         87.98         1.86 o
  -4   9   6        101.50        103.11         2.15 o
  -3   9   6        150.64        158.84         3.14 o
  -2   9   6         35.83         43.76         1.55 o
  -1   9   6         58.94         71.99         2.33 o
   0   9   6        218.31        241.51         5.25 o
   1   9   6         10.51         13.77         1.15 o
   2   9   6          6.91          5.46         0.79 o
   3   9   6         23.83         26.13         1.16 o
 -13   0   7          0.65          1.49         1.49 o
 -11   0   7        247.70        215.61         5.01 o
  -9   0   7       1048.69        944.64        15.06 o
  -7   0   7       1424.00       1412.77        21.94 o
  -5   0   7        806.13        783.74        13.65 o
  -1   0   7       1415.12       1362.98        25.56 o
   1   0   7       2410.17       2678.24        50.85 o
   3   0   7         76.07         78.24         3.26 o
   5   0   7          2.33          2.98         1.49 o
   7   0   7         71.55         74.22         3.35 o
   9   0   7        171.41        159.86         5.22 o
 -13   1   7          3.83          4.15         1.68 o
 -12   1   7         42.21         40.43         1.62 o
 -11   1   7         67.62         52.31         1.72 o
 -10   1   7        249.22        229.40         3.33 o
  -9   1   7         23.60         22.02         1.19 o
  -8   1   7       1197.98       1284.61        14.22 o
  -7   1   7        256.86        271.71         4.69 o
  -6   1   7       1364.43       1420.04        17.29 o
  -5   1   7        142.04        132.05         2.59 o
  -4   1   7         80.90         74.46         2.02 o
  -3   1   7        150.37        133.80         8.01 o
  -2   1   7       1105.95       1124.50        22.66 o
  -1   1   7        896.37       1023.00        16.14 o
   0   1   7       1821.53       1887.68        22.63 o
   1   1   7          1.44          0.47         0.62 o
   2   1   7        628.77        656.62        42.57 o
   3   1   7          0.49         -0.08         0.72 o
   4   1   7        843.57        929.75        12.81 o
   5   1   7          1.76          2.21         0.91 o
   6   1   7        555.45        581.42         8.34 o
   7   1   7        137.81        134.02         2.80 o
   8   1   7        460.90        449.57         9.35 o
   9   1   7         95.39         86.83         2.05 o
  10   1   7          6.13          5.62         2.42 o
 -13   2   7         11.40          6.71         1.12 o
 -12   2   7          0.07          0.13         0.59 o
 -11   2   7         93.07        100.50         3.45 o
 -10   2   7       1265.25       1254.84        17.09 o
  -9   2   7        689.02        657.78         9.32 o
  -8   2   7          7.50          7.20         1.34 o
  -7   2   7        798.13        719.44         7.63 o
  -6   2   7        183.38        190.69         2.82 o
  -5   2   7         11.43         20.29         2.00 o
  -4   2   7         34.33         24.46         1.60 o
  -3   2   7        439.29        410.59         8.54 o
  -2   2   7        508.24        533.78         9.02 o
  -1   2   7       4236.21       4426.74        67.98 o
   0   2   7        716.42        695.51         8.80 o
   1   2   7       2179.41       2250.11        31.80 o
   2   2   7          7.72         10.50         0.99 o
   3   2   7          0.12          0.52         0.70 o
   4   2   7        838.65        898.10        12.44 o
   5   2   7         17.64         17.08         1.16 o
   6   2   7         65.69         56.00         1.72 o
   7   2   7        241.69        251.52         4.00 o
   8   2   7         46.05         50.10         1.57 o
   9   2   7        562.18        553.92         7.73 o
  10   2   7          0.09          1.12         0.75 o
 -12   3   7          7.74          8.31         2.05 o
 -11   3   7          6.60          6.18         0.96 o
 -10   3   7        547.36        540.43         9.24 o
  -9   3   7        727.86        693.20         9.78 o
  -8   3   7       1359.85       1368.51        16.63 o
  -7   3   7        146.30        159.37         2.38 o
  -6   3   7          2.05          1.74         0.60 o
  -5   3   7          1.10          2.86         0.56 o
  -4   3   7         44.60         46.29         1.53 o
  -3   3   7          0.04          0.37         2.61 o
  -2   3   7        121.67        129.15         3.72 o
  -1   3   7          3.56          4.20         1.03 o
   0   3   7       1682.89       1769.79        78.23 o
   1   3   7        309.96        308.01         3.96 o
   2   3   7        610.02        667.25        13.13 o
   3   3   7        137.93        158.76         2.46 o
   4   3   7          8.33          7.55         0.75 o
   5   3   7        443.05        449.77         6.52 o
   6   3   7         25.46         23.18         2.42 o
   7   3   7         17.09         18.14         0.97 o
   8   3   7        196.73        194.05         3.23 o
   9   3   7         17.15         14.57         0.96 o
  10   3   7         11.89         15.65         1.49 o
 -12   4   7         38.32         39.13         2.24 o
 -11   4   7          8.44         13.68         1.24 o
 -10   4   7         34.96         37.38         2.84 o
  -9   4   7        559.49        544.23         7.83 o
  -8   4   7          0.11          0.46         0.58 o
  -7   4   7        391.53        382.40         5.10 o
  -6   4   7         80.06         74.11         1.66 o
  -5   4   7         23.29         21.10         1.55 o
  -4   4   7          3.87          7.96         0.86 o
  -3   4   7          2.93          0.47         0.64 o
  -2   4   7        355.36        379.96         5.03 o
  -1   4   7        512.41        472.34         5.55 o
   0   4   7        644.66        646.45         7.40 o
   1   4   7       2386.47       2461.82        26.88 o
   2   4   7         91.99        101.26         1.95 o
   3   4   7        253.59        263.20         4.67 o
   4   4   7          1.25          2.15         0.46 o
   5   4   7         13.39          8.87         0.74 o
   6   4   7        269.95        273.51         3.92 o
   7   4   7       1014.37       1032.21        12.66 o
   8   4   7          0.56          1.07         0.55 o
   9   4   7        399.67        438.56        12.30 o
 -11   5   7         82.66         86.51         2.37 o
 -10   5   7         57.83         52.54         1.42 o
  -9   5   7          0.02          0.80         0.54 o
  -8   5   7       1521.00       1596.30        21.70 o
  -7   5   7        156.12        146.84         2.70 o
  -6   5   7        319.26        329.11         4.76 o
  -5   5   7         35.88         42.61         1.43 o
  -4   5   7         31.30         21.75         1.05 o
  -3   5   7          3.51          2.89         0.58 o
  -2   5   7        473.71        491.73         6.43 o
  -1   5   7          1.81          3.11         0.53 o
   0   5   7        222.69        233.01         3.09 o
   1   5   7          5.02          6.55         0.74 o
   2   5   7          7.50          7.18         0.88 o
   3   5   7        158.51        149.60         2.43 o
   4   5   7          2.39          2.32         0.49 o
   5   5   7        124.15        118.47         1.83 o
   6   5   7        161.90        152.17         2.40 o
   7   5   7          5.02          3.31         0.54 o
   8   5   7        258.38        263.79         3.91 o
 -11   6   7          1.58          2.55         1.30 o
 -10   6   7          0.07          0.25         0.65 o
  -9   6   7         95.55        101.88         1.76 o
  -8   6   7        118.28        116.53         2.55 o
  -7   6   7        184.19        185.05         3.17 o
  -6   6   7          0.55          0.10         0.59 o
  -5   6   7         16.54         12.53         1.01 o
  -4   6   7        115.71        110.20         2.70 o
  -3   6   7        779.40        783.31        10.95 o
  -2   6   7        733.85        696.97         8.80 o
  -1   6   7        341.52        324.04         4.48 o
   0   6   7        320.55        312.44         3.96 o
   1   6   7        702.66        674.61         8.63 o
   2   6   7        111.57         99.47         2.09 o
   3   6   7        191.72        166.06         2.60 o
   4   6   7        168.53        158.53         2.49 o
   5   6   7         28.85         29.32         0.93 o
   6   6   7          0.18          0.28         0.41 o
   7   6   7        233.39        231.57         3.49 o
 -10   7   7        183.99        178.63         4.84 o
  -9   7   7         30.06         33.03         0.97 o
  -8   7   7         23.01         25.78         0.97 o
  -7   7   7        329.31        304.82         5.30 o
  -6   7   7        178.36        182.33         4.35 o
  -5   7   7        154.35        140.46         2.49 o
  -4   7   7        202.62        178.39         2.76 o
  -3   7   7        392.08        408.99         5.46 o
  -2   7   7         16.28         20.17         1.11 o
  -1   7   7         43.87         43.95         1.31 o
   0   7   7        540.05        529.92         6.87 o
   1   7   7         36.02         33.62         1.42 o
   2   7   7         25.00         20.17         1.09 o
   3   7   7         41.34         41.29         1.15 o
   4   7   7          0.70          0.75         0.52 o
   5   7   7        118.17        124.89         2.01 o
   6   7   7         16.40         17.91         0.82 o
  -8   8   7          0.40         -0.25         0.43 o
  -7   8   7         56.67         57.03         1.37 o
  -6   8   7        108.31         99.24         2.15 o
  -5   8   7         32.79         29.02         1.06 o
  -4   8   7        458.16        475.81         6.10 o
  -3   8   7         19.45         17.09         0.92 o
  -2   8   7          0.76          0.84         0.56 o
  -1   8   7        231.96        234.82         3.68 o
   0   8   7        117.47        106.40         2.29 o
   1   8   7         29.47         28.16         1.21 o
   2   8   7         56.44         55.53         1.39 o
   3   8   7          3.50          4.48         1.06 o
   4   8   7         10.54         10.74         1.03 o
   5   8   7          7.09          4.59         0.62 o
  -6   9   7         95.44        105.68         2.37 o
  -5   9   7         95.55        102.19         2.00 o
  -4   9   7         30.06         27.54         4.47 o
  -3   9   7         14.38         16.76         1.06 o
  -2   9   7        143.67        138.85         2.86 o
  -1   9   7         11.14         11.94         1.86 o
   0   9   7         38.60         30.79         4.84 o
   1   9   7          3.09          4.84         1.12 o
   2   9   7        178.95        198.77         4.22 o
 -12   0   8         51.06         48.26         2.11 o
 -10   0   8        766.04        750.46        12.26 o
  -8   0   8        876.98        938.19        14.92 o
  -6   0   8         21.70         66.09         2.93 o
  -4   0   8       2701.74       3021.07        80.12 o
   0   0   8        288.72        201.19         6.71 o
   2   0   8        760.72        712.28        11.87 o
   4   0   8         37.13         30.37         1.64 o
   6   0   8        111.00         93.96         2.90 o
   8   0   8        316.20        307.76         9.32 o
  10   0   8        400.00        415.08        11.55 o
 -13   1   8        326.29        315.96         9.32 o
 -12   1   8         11.11         13.88         2.22 o
 -11   1   8          0.07          1.66         0.65 o
 -10   1   8        246.43        222.32         3.26 o
  -9   1   8        667.80        693.33         9.18 o
  -8   1   8        214.42        202.50         3.00 o
  -7   1   8       2379.00       2585.97        28.14 o
  -6   1   8        296.35        277.98         3.97 o
  -5   1   8          9.88          8.79         1.34 o
  -4   1   8         37.67         46.61         4.84 o
  -3   1   8        172.09        177.33         3.37 o
  -2   1   8          2.72          2.05         0.93 o
  -1   1   8       2194.20       2325.73        35.93 o
   0   1   8          4.59          5.77         0.90 o
   1   1   8        254.93        212.23         5.37 o
   2   1   8         40.63         42.40         1.43 o
   3   1   8        246.99        229.54         3.68 o
   4   1   8          3.98          4.27         1.21 o
   5   1   8        125.74        125.87         2.42 o
   6   1   8          8.96          9.04         0.97 o
   7   1   8        157.67        134.91         2.97 o
   8   1   8        303.88        293.78         4.52 o
   9   1   8          1.52          2.05         0.53 o
  10   1   8          0.48          0.37         0.75 o
 -13   2   8          1.52          0.75         1.12 o
 -12   2   8         86.37         87.94         2.60 o
 -11   2   8          0.03          2.11         3.17 o
 -10   2   8         19.34         16.76         1.12 o
  -9   2   8        240.17        202.58         3.94 o
  -8   2   8         13.07         13.06         0.97 o
  -7   2   8        645.01        680.13         7.78 o
  -6   2   8         11.41          6.73         0.81 o
  -5   2   8        478.26        505.73         5.88 o
  -4   2   8        502.64        558.10        18.92 o
  -3   2   8        187.18        182.29         4.84 o
  -2   2   8        451.34        429.76         7.76 o
  -1   2   8         91.37         91.73         2.97 o
   0   2   8          2.40          3.67         0.75 o
   1   2   8        570.45        588.07         7.62 o
   2   2   8         65.50         53.83         1.30 o
   3   2   8        129.07        118.13         2.03 o
   4   2   8          0.72          1.45         0.85 o
   5   2   8         89.24         92.08         2.00 o
   6   2   8          7.43         11.26         0.94 o
   7   2   8          0.01          0.12         0.52 o
   8   2   8        446.40        453.63         6.52 o
   9   2   8         30.71         29.82         1.85 o
 -12   3   8        177.32        207.73         5.59 o
 -11   3   8          4.06          1.42         0.62 o
 -10   3   8          5.25          3.55         0.79 o
  -9   3   8        532.61        524.54         6.76 o
  -8   3   8        133.50        127.87         2.26 o
  -7   3   8        665.74        655.83         7.62 o
  -6   3   8        467.34        532.53         6.24 o
  -5   3   8       1080.17       1128.74        11.61 o
  -4   3   8         62.02         62.69         1.23 o
  -3   3   8          8.93          4.35         0.76 o
  -2   3   8        247.30        287.97         3.71 o
  -1   3   8       4220.32       4560.07        45.71 o
   0   3   8       2109.37       2296.86        23.35 o
   1   3   8       1120.61       1105.43        16.42 o
   2   3   8          3.05          3.86         0.55 o
   3   3   8        474.23        482.49         6.32 o
   4   3   8         26.87         30.58         1.31 o
   5   3   8          4.67          4.97         0.55 o
   6   3   8          0.10          0.45         0.50 o
   7   3   8        117.72        120.79         2.00 o
   8   3   8         35.39         31.52         1.04 o
   9   3   8        302.18        327.14         6.59 o
 -12   4   8        139.61        137.74         3.91 o
 -11   4   8          0.19         -0.67         0.67 o
 -10   4   8          0.62          3.23         1.03 o
  -9   4   8         52.35         52.69         2.04 o
  -8   4   8         37.10         30.81         1.21 o
  -7   4   8         95.57         87.08         1.61 o
  -6   4   8          9.82         11.28         0.86 o
  -5   4   8         87.25         97.61         1.72 o
  -4   4   8        966.07        994.80        11.16 o
  -3   4   8        167.01        177.81         2.65 o
  -2   4   8          9.05          8.32         0.61 o
  -1   4   8          9.20          8.16         0.69 o
   0   4   8       1117.24       1123.15        12.58 o
   1   4   8          7.44          6.16         0.80 o
   2   4   8         87.59        105.03         1.92 o
   3   4   8       1547.44       1620.13        19.60 o
   4   4   8        467.40        463.86         5.57 o
   5   4   8         34.62         30.69         1.09 o
   6   4   8         52.23         47.39         1.49 o
   7   4   8         19.53         16.00         0.86 o
   8   4   8        131.66        138.35         2.88 o
 -11   5   8         67.28         77.94         1.78 o
 -10   5   8         68.68         67.24         1.94 o
  -9   5   8        934.36        940.46        12.99 o
  -8   5   8         10.65         18.37         1.54 o
  -7   5   8          1.38          2.01         0.59 o
  -6   5   8          1.08          0.46         0.55 o
  -5   5   8        614.47        605.03         7.10 o
  -4   5   8         11.29         13.23         0.90 o
  -3   5   8         11.40          7.76         0.85 o
  -2   5   8        403.89        404.85         4.57 o
  -1   5   8         64.25         59.43         1.55 o
   0   5   8          0.01          0.29         0.47 o
   1   5   8        839.50        858.45        10.67 o
   2   5   8         77.57         62.42         1.57 o
   3   5   8         45.44         46.93         1.47 o
   4   5   8         25.92         23.00         0.93 o
   5   5   8         86.13         88.62         1.79 o
   6   5   8         23.97         24.49         0.94 o
   7   5   8        341.48        374.87         5.81 o
   8   5   8         31.68         40.81         1.32 o
 -11   6   8          8.74         13.42         1.49 o
 -10   6   8          0.54          1.37         0.49 o
  -9   6   8         21.36         16.96         0.97 o
  -8   6   8        303.63        303.15         4.61 o
  -7   6   8        111.44        116.05         4.51 o
  -6   6   8        173.69        175.59         2.77 o
  -5   6   8          0.02          0.99         0.59 o
  -4   6   8        118.86        121.63         2.45 o
  -3   6   8          6.44          7.77         0.90 o
  -2   6   8         71.89         68.44         1.69 o
  -1   6   8        102.23         95.09         1.89 o
   0   6   8        748.81        731.62         8.44 o
   1   6   8          2.07          2.68         0.90 o
   2   6   8         73.08         71.81         1.68 o
   3   6   8         24.66         28.07         1.03 o
   4   6   8        137.17        138.22         2.02 o
   5   6   8          1.08          0.65         0.39 o
   6   6   8          4.06          5.82         0.65 o
   7   6   8         34.84         44.17         1.21 o
  -9   7   8          9.05         11.98         0.83 o
  -8   7   8         16.30         16.27         1.03 o
  -7   7   8         30.76         33.16         1.20 o
  -6   7   8        577.12        600.95         8.52 o
  -5   7   8        389.40        382.89         6.01 o
  -4   7   8        131.98        120.40         3.78 o
  -3   7   8         43.62         39.57         1.15 o
  -2   7   8          8.60         13.79         0.97 o
  -1   7   8        132.98        118.92         2.09 o
   0   7   8         37.96         26.30         1.25 o
   1   7   8        156.28        136.99         2.93 o
   2   7   8          0.10          0.39         0.51 o
   3   7   8        175.23        199.40         2.86 o
   4   7   8          0.59         -0.15         0.39 o
   5   7   8         20.05         19.34         1.40 o
   6   7   8         89.57         94.13         2.23 o
  -8   8   8         97.13         96.51         2.98 o
  -7   8   8         33.06         33.83         1.08 o
  -6   8   8        177.29        190.68         3.07 o
  -5   8   8          0.46          0.26         0.44 o
  -4   8   8        183.25        183.93         3.85 o
  -3   8   8         81.62         82.42         2.34 o
  -2   8   8         20.83         19.28         1.02 o
  -1   8   8         36.98         32.73         1.29 o
   0   8   8        101.68        105.20         2.76 o
   1   8   8          5.19          3.19         1.10 o
   2   8   8        219.61        232.07         4.16 o
   3   8   8          6.91         10.07         0.96 o
   4   8   8          1.71          1.86         0.53 o
  -5   9   8          5.56          5.04         0.79 o
  -4   9   8          0.08          0.00         0.53 o
  -3   9   8         12.62         11.74         2.05 o
  -2   9   8         11.39          6.33         1.49 o
  -1   9   8         20.43         17.51         1.49 o
   0   9   8          5.16          3.66         1.12 o
   1   9   8        288.95        307.76         8.57 o
 -11   0   9        118.18        136.44         3.69 o
  -9   0   9        457.37        471.95         7.96 o
  -7   0   9        259.92        248.84         4.52 o
  -5   0   9       5759.95       5900.46       120.20 o
   1   0   9        673.98        674.21        13.30 o
   3   0   9         91.01         77.54         2.63 o
   5   0   9         47.82         54.66         1.91 o
   7   0   9        270.64        264.54         8.20 o
 -13   1   9          0.55          0.37         1.12 o
 -12   1   9        170.12        149.69         3.55 o
 -11   1   9        221.41        217.36         3.58 o
 -10   1   9        105.14        104.56         1.93 o
  -9   1   9        148.27        166.45         2.67 o
  -8   1   9         43.44         36.06         1.11 o
  -7   1   9          7.40          8.67         0.87 o
  -6   1   9         85.40        107.74         1.73 o
  -5   1   9          3.89          4.77         0.55 o
  -4   1   9       1431.98       1402.20        15.41 o
  -3   1   9         13.88         18.84         1.80 o
  -2   1   9        420.73        425.52        12.30 o
  -1   1   9        308.55        306.18         7.53 o
   0   1   9          7.06          7.26         0.77 o
   1   1   9        115.54        129.88         2.56 o
   2   1   9        313.20        305.64         4.17 o
   3   1   9        342.93        350.27         4.31 o
   4   1   9       1221.13       1309.85        14.58 o
   5   1   9          0.83          1.16         0.55 o
   6   1   9        485.64        469.56         6.13 o
   7   1   9         11.26          9.56         1.14 o
   8   1   9          4.40          1.86         0.53 o
   9   1   9        129.47        147.25        11.37 o
 -13   2   9        316.90        382.66        10.81 o
 -12   2   9         33.90         33.62         2.61 o
 -11   2   9        213.15        213.88         4.99 o
 -10   2   9        313.87        305.20         6.72 o
  -9   2   9          1.85          0.90         0.58 o
  -8   2   9        120.03        123.80         1.99 o
  -7   2   9        486.96        501.72         7.27 o
  -6   2   9        114.55        117.42         1.87 o
  -5   2   9       2047.52       2167.85        21.89 o
  -4   2   9        123.16        120.20         1.78 o
  -3   2   9        334.86        304.65         7.03 o
  -2   2   9         53.48         46.11         1.99 o
  -1   2   9        346.67        340.14         4.56 o
   0   2   9        741.21        815.13        11.22 o
   1   2   9          9.96          8.00         0.89 o
   2   2   9        442.57        453.67         5.40 o
   3   2   9        230.08        223.90         4.06 o
   4   2   9         90.38         93.07         1.80 o
   5   2   9       1241.09       1260.57        15.43 o
   6   2   9          0.77          0.87         0.55 o
   7   2   9          7.37          5.51         0.81 o
   8   2   9        217.32        228.28         4.01 o
   9   2   9          7.47          8.26         0.89 o
 -12   3   9        757.03        833.29        52.54 o
 -11   3   9          1.66          0.67         0.62 o
 -10   3   9        466.05        442.51        13.12 o
  -9   3   9         11.82         11.10         0.97 o
  -8   3   9         93.75         92.22         1.85 o
  -7   3   9        129.80        114.00         1.89 o
  -6   3   9        282.29        275.39         3.55 o
  -5   3   9        850.21        897.78         9.36 o
  -4   3   9        595.08        571.63         6.12 o
  -3   3   9        255.61        249.44         2.81 o
  -2   3   9         88.85         70.80         1.32 o
  -1   3   9        987.41       1046.92        11.71 o
   0   3   9        397.61        408.63         5.36 o
   1   3   9        753.93        761.78         8.67 o
   2   3   9         31.31         33.56         1.58 o
   3   3   9        105.08        105.49         1.77 o
   4   3   9       2002.94       2027.36        24.33 o
   5   3   9        106.68        110.02         1.96 o
   6   3   9         94.46         92.98         5.93 o
   7   3   9         54.22         56.50         1.47 o
   8   3   9         24.55         27.34         1.44 o
 -12   4   9         24.16         30.91         1.08 o
 -11   4   9        159.14        185.49         4.64 o
 -10   4   9         26.11         21.44         1.98 o
  -9   4   9        372.76        364.25         4.93 o
  -8   4   9        224.79        219.36         2.99 o
  -7   4   9          6.95          7.32         1.39 o
  -6   4   9         27.51         27.44         1.02 o
  -5   4   9        380.54        396.86         5.26 o
  -4   4   9        103.73        113.15         1.87 o
  -3   4   9        704.71        688.52         6.85 o
  -2   4   9          0.83          1.57         0.69 o
  -1   4   9        108.70         91.58         1.57 o
   0   4   9         67.07         65.76         1.91 o
   1   4   9        236.07        226.33         4.45 o
   2   4   9        184.68        189.55         2.63 o
   3   4   9        648.51        624.05         7.25 o
   4   4   9         12.59         13.40         0.84 o
   5   4   9        138.87        144.86         2.30 o
   6   4   9         50.37         52.28         1.23 o
   7   4   9         14.66         13.61         0.75 o
   8   4   9         49.15         46.52         1.68 o
 -11   5   9         14.79         17.42         0.92 o
 -10   5   9         17.84         23.87         1.13 o
  -9   5   9        236.68        224.91         3.58 o
  -8   5   9        258.82        247.16         3.96 o
  -7   5   9         18.78         18.62         0.90 o
  -6   5   9        537.26        505.32         6.05 o
  -5   5   9          0.37          1.46         0.63 o
  -4   5   9       2197.43       2205.71        26.43 o
  -3   5   9        199.22        178.75         2.53 o
  -2   5   9        448.30        427.39         4.75 o
  -1   5   9         20.08         24.24         0.98 o
   0   5   9        270.67        256.99         3.35 o
   1   5   9         27.34         25.12         1.08 o
   2   5   9        691.29        682.84         9.59 o
   3   5   9         21.69         20.41         1.00 o
   4   5   9        864.54        846.23        10.66 o
   5   5   9         25.27         25.02         0.96 o
   6   5   9          6.05          7.69         0.75 o
   7   5   9         36.58         41.46         1.25 o
 -10   6   9          0.90          1.66         0.49 o
  -9   6   9          0.28          0.70         0.49 o
  -8   6   9        146.33        136.13         2.42 o
  -7   6   9          1.15         -0.37         0.70 o
  -6   6   9        140.62        149.22         2.46 o
  -5   6   9        131.60        146.23         2.70 o
  -4   6   9        126.69        131.56         2.51 o
  -3   6   9        387.29        399.87         8.33 o
  -2   6   9          0.60          0.62         0.62 o
  -1   6   9         14.65         11.90         0.86 o
   0   6   9        196.79        195.03         2.93 o
   1   6   9         69.29         61.32         1.47 o
   2   6   9         77.16         80.13         1.76 o
   3   6   9        455.46        449.09         5.76 o
   4   6   9          5.65          5.85         0.60 o
   5   6   9         28.92         30.08         1.07 o
   6   6   9         10.85          7.23         0.95 o
  -9   7   9          1.17          1.49         0.43 o
  -8   7   9         60.56         49.65         1.35 o
  -7   7   9         26.96         27.78         0.97 o
  -6   7   9        185.12        186.19         2.76 o
  -5   7   9        217.71        220.57         3.21 o
  -4   7   9        565.48        556.50         7.16 o
  -3   7   9         15.53         14.50         1.25 o
  -2   7   9         46.43         43.42         1.51 o
  -1   7   9         23.79         18.69         1.42 o
   0   7   9          7.42          7.86         0.82 o
   1   7   9         22.25         16.40         1.11 o
   2   7   9        137.75        150.43         2.30 o
   3   7   9          1.34          0.81         0.41 o
   4   7   9        114.44        110.59         2.00 o
   5   7   9         22.63         25.34         1.05 o
  -7   8   9        303.97        272.48        32.98 o
  -6   8   9        128.97        129.81         2.69 o
  -5   8   9         60.98         65.14         1.45 o
  -4   8   9         38.04         41.99         1.09 o
  -3   8   9         50.49         53.74         1.34 o
  -2   8   9        137.15        151.08         2.93 o
  -1   8   9          0.07          0.95         0.57 o
   0   8   9        298.66        314.39         5.38 o
   1   8   9         58.45         62.44         1.34 o
   2   8   9         17.39         22.24         1.26 o
   3   8   9        145.07        142.35         3.16 o
  -4   9   9        129.09        130.80         4.10 o
  -2   9   9         10.53          8.57         1.12 o
  -1   9   9          2.12          0.00         0.75 o
 -12   0  10        118.94        147.76         6.15 o
 -10   0  10        196.18        179.78         3.51 o
  -8   0  10          2.14          1.02         0.70 o
  -6   0  10        350.51        376.65         8.03 o
  -4   0  10        344.73        352.01         6.09 o
  -2   0  10          4.91          2.91         0.77 o
   0   0  10        164.12        136.88         2.85 o
   2   0  10         99.11        117.77         3.16 o
   4   0  10       1080.22       1135.81        18.00 o
   6   0  10        964.14        969.50        26.83 o
   8   0  10        173.27        181.85         5.59 o
 -13   1  10         53.22         45.83         2.24 o
 -12   1  10          1.90          3.19         1.12 o
 -11   1  10        133.36        152.91         2.65 o
 -10   1  10        709.66        714.14         8.90 o
  -9   1  10       1245.78       1165.07        14.20 o
  -8   1  10         17.32         14.48         0.92 o
  -7   1  10         12.45         13.73         0.88 o
  -6   1  10         50.93         53.37         1.38 o
  -5   1  10         11.15         13.93         0.81 o
  -4   1  10         58.63         65.49         1.37 o
  -3   1  10        985.27        913.30         9.48 o
  -2   1  10         31.46         39.79         1.16 o
  -1   1  10       1147.75       1142.39        15.55 o
   0   1  10        142.44        132.25         2.33 o
   1   1  10        264.97        265.00         3.18 o
   2   1  10        169.86        173.13         3.67 o
   3   1  10        122.27        114.21         1.89 o
   4   1  10        197.30        196.36         2.96 o
   5   1  10        184.78        175.58         2.98 o
   6   1  10         63.65         65.40         2.49 o
   7   1  10         43.87         44.60         1.40 o
   8   1  10         22.78         28.15         1.32 o
 -13   2  10         12.92         15.28         1.49 o
 -12   2  10         86.16         87.90         3.54 o
 -11   2  10         51.84         38.61         1.42 o
 -10   2  10        145.80        141.33         3.42 o
  -9   2  10         86.94         86.51         1.73 o
  -8   2  10         76.67         83.61         1.56 o
  -7   2  10         10.41          9.85         0.71 o
  -6   2  10          5.48          5.45         0.69 o
  -5   2  10        244.68        253.25         3.01 o
  -4   2  10        339.88        320.75         3.70 o
  -3   2  10        240.42        261.06         3.10 o
  -2   2  10        150.43        139.77         1.91 o
  -1   2  10         38.65         30.43         1.08 o
   0   2  10        523.99        548.56         7.00 o
   1   2  10         67.73         67.90         1.65 o
   2   2  10        564.05        587.31         6.84 o
   3   2  10        406.16        433.31         5.76 o
   4   2  10        511.75        497.91         6.46 o
   5   2  10        290.69        288.03         3.96 o
   6   2  10         22.66         29.35         1.08 o
   7   2  10          1.32          1.24         0.43 o
   8   2  10         71.36         65.99         2.12 o
 -12   3  10          0.44          0.45         0.62 o
 -11   3  10         30.56         31.67         2.24 o
 -10   3  10        109.82        103.29         2.90 o
  -9   3  10         20.57         16.76         1.34 o
  -8   3  10        279.62        270.29         3.83 o
  -7   3  10        672.11        642.79         6.90 o
  -6   3  10         56.50         59.78         1.20 o
  -5   3  10        366.70        344.56         5.96 o
  -4   3  10         16.54         14.13         0.78 o
  -3   3  10        615.44        602.23         7.29 o
  -2   3  10        355.95        379.64         4.00 o
  -1   3  10        647.55        634.17         7.33 o
   0   3  10        264.11        257.15         4.73 o
   1   3  10        454.67        434.08         5.22 o
   2   3  10        156.73        159.37         2.15 o
   3   3  10        379.26        378.50         4.64 o
   4   3  10         19.16         21.32         1.00 o
   5   3  10         84.22         82.20         1.76 o
   6   3  10          8.21          7.90         0.74 o
   7   3  10         46.50         46.56         1.18 o
   8   3  10          3.65          4.30         0.54 o
 -12   4  10        126.05        138.62         4.47 o
 -11   4  10          0.26          0.00         0.62 o
 -10   4  10         33.29         32.35         2.42 o
  -9   4  10        151.99        148.25         2.43 o
  -8   4  10        775.60        757.45         8.65 o
  -7   4  10          3.17          2.32         0.54 o
  -6   4  10        540.76        559.89         7.17 o
  -5   4  10          0.78          1.75         0.45 o
  -4   4  10        761.70        776.01         8.21 o
  -3   4  10        406.29        396.29         4.18 o
  -2   4  10         57.87         54.20         1.20 o
  -1   4  10         87.71         85.33         1.57 o
   0   4  10         68.99         65.56         1.49 o
   1   4  10        102.22        104.30         1.89 o
   2   4  10        399.36        381.32         4.75 o
   3   4  10        150.05        147.13         2.13 o
   4   4  10        119.41        124.31         2.13 o
   5   4  10         94.02         89.92         1.63 o
   6   4  10         65.31         57.40         1.19 o
   7   4  10         69.22         65.79         1.57 o
 -11   5  10          1.86          1.76         0.64 o
 -10   5  10         54.89         57.14         1.69 o
  -9   5  10        242.48        254.38         3.96 o
  -8   5  10         19.83         20.42         1.12 o
  -7   5  10         57.70         63.63         1.31 o
  -6   5  10         14.70         13.29         0.87 o
  -5   5  10        118.74        114.69         1.96 o
  -4   5  10          0.37          1.57         0.50 o
  -3   5  10         10.11          8.30         0.85 o
  -2   5  10        161.03        141.29         2.44 o
  -1   5  10         59.65         68.64         1.39 o
   0   5  10         20.73         23.50         1.03 o
   1   5  10        859.75        849.03        10.60 o
   2   5  10         91.27         92.70         1.95 o
   3   5  10         64.02         51.75         1.47 o
   4   5  10          0.02         -0.11         0.68 o
   5   5  10         31.81         40.04         1.06 o
   6   5  10         13.29         16.82         1.18 o
 -10   6  10         32.44         34.16         1.31 o
  -9   6  10          2.29          0.12         0.59 o
  -8   6  10        147.79        150.06         2.56 o
  -7   6  10        176.12        164.93         3.18 o
  -6   6  10        294.95        289.77         9.77 o
  -5   6  10         50.20         43.56         1.34 o
  -4   6  10        564.61        543.46         7.78 o
  -3   6  10          0.72          0.93         0.56 o
  -2   6  10         68.59         74.37         1.49 o
  -1   6  10         12.63         12.60         0.84 o
   0   6  10          1.90          2.69         0.52 o
   1   6  10          0.35         -0.12         0.50 o
   2   6  10          0.37          0.87         0.49 o
   3   6  10         48.34         49.36         1.13 o
   4   6  10        115.88        118.85         1.94 o
   5   6  10        141.49        145.02         2.53 o
  -9   7  10         30.43         22.47         0.99 o
  -8   7  10         58.47         64.55         1.34 o
  -7   7  10          9.20          7.50         0.78 o
  -6   7  10          0.09          0.19         0.43 o
  -5   7  10        118.02        122.07         2.22 o
  -4   7  10         14.57         16.25         0.86 o
  -3   7  10         72.04         66.31         1.58 o
  -2   7  10          0.20          0.56         0.56 o
  -1   7  10        345.86        349.62         5.21 o
   0   7  10         19.82         17.59         1.13 o
   1   7  10          2.58          2.12         0.57 o
   2   7  10         32.08         34.01         0.96 o
   3   7  10          6.19          8.92         1.02 o
   4   7  10          0.32          1.04         0.51 o
  -7   8  10         28.62         27.96         0.86 o
  -6   8  10         99.91        118.53         6.41 o
  -5   8  10         23.63         18.63         1.04 o
  -4   8  10         24.33         20.36         0.90 o
  -3   8  10          1.21          1.91         0.54 o
  -2   8  10        174.35        181.74         4.27 o
  -1   8  10          1.56          1.49         0.62 o
   0   8  10         69.24         65.05         1.64 o
   1   8  10          0.21          0.12         0.57 o
   2   8  10          2.14          2.44         0.53 o
 -11   0  11        161.25        160.50         3.81 o
  -9   0  11        687.24        671.12        13.30 o
  -7   0  11       3044.78       3239.75        60.87 o
  -5   0  11        230.97        222.47         4.16 o
  -3   0  11          1.53          2.95         0.70 o
  -1   0  11       1795.82       1986.11        26.64 o
   1   0  11         85.89         54.78         5.22 o
   3   0  11         10.45         11.06         1.29 o
   5   0  11          0.45         -0.11         0.77 o
   7   0  11         97.32         88.32         3.35 o
 -13   1  11          4.03          1.86         1.12 o
 -12   1  11         34.58         31.92         2.05 o
 -11   1  11          1.38          0.36         0.54 o
 -10   1  11        389.95        410.21         6.05 o
  -9   1  11        250.58        234.20         3.33 o
  -8   1  11        586.34        556.35         7.92 o
  -7   1  11        356.65        365.00         4.44 o
  -6   1  11          4.19          3.47         0.53 o
  -5   1  11        168.39        167.57         2.33 o
  -4   1  11         23.97         33.68         1.24 o
  -3   1  11        408.24        448.64         5.83 o
  -2   1  11        798.15        855.72        10.53 o
  -1   1  11         59.72         60.02         2.01 o
   0   1  11        471.16        459.76         5.48 o
   1   1  11          0.22          0.61         0.73 o
   2   1  11        385.47        371.58         4.96 o
   3   1  11          6.35          6.24         0.82 o
   4   1  11          5.22          4.26         0.84 o
   5   1  11          0.74          1.45         0.61 o
   6   1  11        101.48         93.49         2.15 o
   7   1  11          2.02          2.86         0.62 o
   8   1  11        320.54        327.77         6.59 o
 -13   2  11         19.95         17.89         1.49 o
 -12   2  11         54.13         57.43         5.22 o
 -11   2  11         53.97         48.48         1.57 o
 -10   2  11         49.96         48.42         1.45 o
  -9   2  11        984.59        986.74        12.10 o
  -8   2  11          9.75          9.92         0.76 o
  -7   2  11       1723.97       1779.46        19.60 o
  -6   2  11        132.06        146.87         2.36 o
  -5   2  11         33.07         26.72         1.21 o
  -4   2  11         83.02         97.58         1.56 o
  -3   2  11         50.62         61.70         1.20 o
  -2   2  11         27.97         35.77         1.11 o
  -1   2  11       1535.02       1575.48        19.03 o
   0   2  11        126.64        139.86         2.12 o
   1   2  11        348.90        350.76         4.02 o
   2   2  11          2.28          1.97         0.55 o
   3   2  11         42.80         38.95         1.26 o
   4   2  11          0.41          0.74         0.47 o
   5   2  11          1.36          1.53         0.65 o
   6   2  11         20.90         24.34         1.13 o
   7   2  11        326.39        308.70         6.02 o
 -12   3  11          0.36          0.37         1.12 o
 -11   3  11         72.99         63.28         1.96 o
 -10   3  11         22.78         21.79         1.36 o
  -9   3  11         45.93         46.18         1.57 o
  -8   3  11        340.85        337.68         4.16 o
  -7   3  11        385.42        398.61         4.47 o
  -6   3  11          4.56          2.30         0.48 o
  -5   3  11        153.73        162.54         2.15 o
  -4   3  11        158.90        176.31         2.15 o
  -3   3  11        286.71        287.57         3.70 o
  -2   3  11         93.76         86.23         1.38 o
  -1   3  11         48.21         49.08         1.26 o
   0   3  11        209.21        195.13         2.90 o
   1   3  11        113.27        105.23         1.81 o
   2   3  11        192.88        199.26         2.76 o
   3   3  11        488.29        503.79         6.53 o
   4   3  11         54.15         54.65         1.69 o
   5   3  11        164.20        159.53         2.46 o
   6   3  11          2.18          1.57         0.59 o
   7   3  11         57.63         55.07         1.29 o
 -12   4  11         95.44         75.86         3.35 o
 -11   4  11          6.90         11.81         1.16 o
 -10   4  11          1.31          0.97         0.75 o
  -9   4  11       1397.34       1422.59        17.23 o
  -8   4  11         90.10         99.34         1.80 o
  -7   4  11        263.22        269.74         3.45 o
  -6   4  11        456.82        445.98         4.95 o
  -5   4  11        102.84        104.65         1.78 o
  -4   4  11         15.87         16.93         0.83 o
  -3   4  11         94.83         86.40         1.36 o
  -2   4  11         84.08         81.08         1.40 o
  -1   4  11        779.42        751.53         9.46 o
   0   4  11        701.37        713.94         8.93 o
   1   4  11       1486.10       1517.77        18.40 o
   2   4  11        154.19        139.59         2.14 o
   3   4  11          6.65          5.24         0.64 o
   4   4  11         40.12         39.72         1.09 o
   5   4  11         27.02         25.28         0.94 o
   6   4  11          2.08          3.57         0.92 o
 -11   5  11          2.11          1.30         0.53 o
 -10   5  11         30.79         33.02         1.90 o
  -9   5  11         37.36         37.34         1.28 o
  -8   5  11         88.40         80.36         1.63 o
  -7   5  11         36.08         36.55         1.97 o
  -6   5  11        128.28        125.72         1.92 o
  -5   5  11          0.24          1.04         0.43 o
  -4   5  11          3.11          2.14         0.48 o
  -3   5  11         67.68         65.27         1.26 o
  -2   5  11         19.91         16.76         0.90 o
  -1   5  11         16.49         16.89         0.96 o
   0   5  11       2474.02       2542.12        30.40 o
   1   5  11          3.74          3.48         0.52 o
   2   5  11          1.60          1.49         0.79 o
   3   5  11        407.35        393.81         5.13 o
   4   5  11          1.98          1.90         0.45 o
   5   5  11         17.44         21.71         0.92 o
   6   5  11         32.99         27.95         1.16 o
 -10   6  11          3.57          2.61         0.75 o
  -9   6  11        227.28        237.93         4.44 o
  -8   6  11        208.94        200.29         3.17 o
  -7   6  11         81.05         82.14         1.56 o
  -6   6  11        327.62        342.28         5.12 o
  -5   6  11        427.07        419.18         6.19 o
  -4   6  11         96.90        104.00         3.98 o
  -3   6  11          5.53          4.07         0.56 o
  -2   6  11         41.98         42.39         1.31 o
  -1   6  11        206.23        194.65         2.96 o
   0   6  11          6.45         10.41         0.85 o
   1   6  11        488.53        448.18         6.43 o
   2   6  11          2.76          2.24         0.42 o
   3   6  11         17.05         19.12         0.99 o
   4   6  11         11.29         10.34         0.86 o
  -8   7  11        356.20        381.70         6.24 o
  -7   7  11          0.71          0.27         0.54 o
  -6   7  11        160.76        171.27         2.52 o
  -5   7  11        139.27        154.36         2.35 o
  -4   7  11         87.54         85.97         2.62 o
  -3   7  11          1.39          1.76         0.54 o
  -2   7  11        150.81        158.90         3.55 o
  -1   7  11         27.32         24.58         1.09 o
   0   7  11        208.71        211.95         3.80 o
   1   7  11          8.98          8.67         0.74 o
   2   7  11        110.38        113.46         1.73 o
   3   7  11          0.11          0.19         0.44 o
  -6   8  11        122.97        138.25         4.47 o
  -5   8  11          2.91          2.61         0.75 o
  -4   8  11         36.20         31.53         2.43 o
  -3   8  11         83.92         83.30         2.37 o
  -2   8  11         37.67         44.86         1.97 o
  -1   8  11         24.78         25.71         1.49 o
   0   8  11          1.59          0.56         0.56 o
 -12   0  12          2.32          0.75         1.12 o
 -10   0  12        619.63        549.33        16.38 o
  -8   0  12          7.52         18.99         3.17 o
  -6   0  12         35.95         45.00         1.95 o
  -2   0  12        182.97        170.90         6.89 o
   0   0  12        214.03        210.19         4.87 o
   2   0  12        448.20        411.29         7.03 o
   4   0  12        577.75        576.18        10.75 o
   6   0  12         33.97         39.50         2.61 o
 -12   1  12          4.02          4.10         1.12 o
 -11   1  12          0.33          1.21         0.51 o
 -10   1  12        201.66        189.28         3.16 o
  -9   1  12          2.88          1.32         0.62 o
  -8   1  12        183.94        164.14         2.62 o
  -7   1  12         17.37         13.56         1.00 o
  -6   1  12          2.01          2.98         0.52 o
  -5   1  12        920.82        948.58        13.61 o
  -4   1  12         22.06         19.90         1.16 o
  -3   1  12        144.97        142.07         5.30 o
  -2   1  12        204.44        207.91         3.52 o
  -1   1  12        106.28        117.41         1.90 o
   0   1  12         59.89         59.65         1.52 o
   1   1  12         43.78         41.26         1.26 o
   2   1  12        201.40        198.46         2.96 o
   3   1  12         44.89         47.13         1.18 o
   4   1  12        127.38        122.48         2.41 o
   5   1  12          2.76          4.35         0.56 o
   6   1  12         26.49         22.64         1.34 o
   7   1  12          0.29          0.93         0.53 o
 -12   2  12        167.02        158.75         4.84 o
 -11   2  12          5.61          7.40         0.92 o
 -10   2  12         13.28         11.04         0.94 o
  -9   2  12         30.95         43.15         1.23 o
  -8   2  12        109.96        112.81         1.84 o
  -7   2  12         25.32         17.68         0.89 o
  -6   2  12         78.74         65.14         1.52 o
  -5   2  12        522.09        518.48         6.11 o
  -4   2  12        137.19        129.19         2.00 o
  -3   2  12         44.84         43.02         1.13 o
  -2   2  12         27.53         31.52         1.09 o
  -1   2  12          9.31         11.52         0.94 o
   0   2  12        169.34        160.41         2.18 o
   1   2  12         31.63         35.97         1.25 o
   2   2  12         86.98         87.77         2.04 o
   3   2  12        156.73        158.64         2.46 o
   4   2  12        565.53        576.26         8.15 o
   5   2  12         24.00         18.14         0.97 o
   6   2  12          1.26          0.98         0.49 o
   7   2  12         39.35         31.69         1.05 o
 -12   3  12          6.94          7.83         1.12 o
 -11   3  12        111.95        123.24         5.22 o
 -10   3  12          1.93          2.02         0.45 o
  -9   3  12        595.77        595.08        19.61 o
  -8   3  12        277.41        274.52         3.50 o
  -7   3  12        136.66        149.19         2.18 o
  -6   3  12          3.88          5.02         0.55 o
  -5   3  12        148.85        159.80         2.33 o
  -4   3  12         41.86         39.09         1.01 o
  -3   3  12         19.21         20.19         0.89 o
  -2   3  12         27.45         31.07         1.26 o
  -1   3  12        371.00        368.55         4.93 o
   0   3  12        128.70        139.34         2.26 o
   1   3  12         56.89         53.98         1.32 o
   2   3  12        377.99        391.37         4.79 o
   3   3  12          6.61          6.19         0.66 o
   4   3  12         74.84         77.52         1.62 o
   5   3  12         80.81         82.33         1.62 o
   6   3  12         71.90         69.58         1.34 o
 -11   4  12         57.87         47.70         2.24 o
 -10   4  12         56.82         56.27         2.11 o
  -9   4  12          0.34          0.91         0.55 o
  -8   4  12          2.86          3.73         0.56 o
  -7   4  12         45.64         39.77         1.33 o
  -6   4  12        353.38        337.84         3.88 o
  -5   4  12        516.23        501.02         5.49 o
  -4   4  12        417.80        383.92         4.02 o
  -3   4  12        292.73        281.02         3.37 o
  -2   4  12         29.49         26.47         1.06 o
  -1   4  12        129.49        128.69         2.17 o
   0   4  12        321.16        314.93         4.30 o
   1   4  12        507.16        487.86         5.75 o
   2   4  12        103.20        102.00         2.40 o
   3   4  12        117.63        118.85         2.02 o
   4   4  12        227.08        220.45         3.09 o
   5   4  12          7.43          5.21         0.54 o
   6   4  12         36.16         39.73         1.32 o
 -10   5  12         52.35         48.64         1.84 o
  -9   5  12        184.89        194.98         3.58 o
  -8   5  12        136.89        128.00         2.55 o
  -7   5  12        121.86        132.64         2.13 o
  -6   5  12         54.10         61.49         1.68 o
  -5   5  12         13.19         17.31         0.90 o
  -4   5  12         11.23         13.68         0.90 o
  -3   5  12        233.05        239.79         3.14 o
  -2   5  12         26.54         23.72         0.98 o
  -1   5  12        438.62        417.82         5.46 o
   0   5  12         26.62         24.92         1.15 o
   1   5  12        115.70        111.90         1.89 o
   2   5  12         12.27         10.12         0.79 o
   3   5  12        119.60        129.46         3.52 o
   4   5  12          0.25          0.62         0.43 o
   5   5  12         10.20         11.76         0.77 o
  -9   6  12          7.53          6.71         1.49 o
  -8   6  12         92.52         92.59         5.66 o
  -7   6  12        213.25        210.76         3.30 o
  -6   6  12         84.77         87.82         2.65 o
  -5   6  12         65.53         60.23         1.47 o
  -4   6  12        468.00        444.18         6.47 o
  -3   6  12          0.83         -0.21         0.54 o
  -2   6  12          9.44          8.90         0.93 o
  -1   6  12          0.26          1.05         0.45 o
   0   6  12        188.03        189.04         2.79 o
   1   6  12          3.60          2.11         0.46 o
   2   6  12        189.17        205.27         2.92 o
   3   6  12          0.92          2.24         0.75 o
   4   6  12        145.73        139.37         4.47 o
  -8   7  12          0.99          1.12         0.75 o
  -7   7  12        188.49        182.24         3.95 o
  -6   7  12          0.91          1.27         0.41 o
  -5   7  12         28.87         34.39         1.09 o
  -4   7  12         20.71         21.72         1.26 o
  -3   7  12          2.20          2.21         0.54 o
  -2   7  12          3.19          5.43         1.68 o
  -1   7  12          0.15          0.65         0.53 o
   0   7  12        107.56        115.14         2.29 o
   1   7  12         85.77        100.19         3.17 o
   2   7  12         63.61         68.29         1.56 o
  -4   8  12        244.52        242.55         6.71 o
  -3   8  12         34.13         30.93         1.49 o
  -2   8  12          3.34          4.10         1.12 o
 -11   0  13        468.04        477.70         9.49 o
  -9   0  13       2472.20       2501.44        47.17 o
  -7   0  13          2.68          1.68         0.79 o
  -5   0  13        514.13        537.49         8.89 o
  -3   0  13        715.76        718.46        14.23 o
  -1   0  13        590.45        636.01        10.40 o
   1   0  13          7.77          8.71         1.24 o
   3   0  13        242.37        248.59         5.90 o
   5   0  13        345.45        339.81        10.06 o
 -12   1  13        112.85        112.16         4.10 o
 -11   1  13          1.91          6.94         0.71 o
 -10   1  13        164.60        151.68         2.61 o
  -9   1  13        137.57        145.33         3.43 o
  -8   1  13         44.75         38.60         1.18 o
  -7   1  13        101.70        111.57         2.03 o
  -6   1  13        737.89        750.59         9.40 o
  -5   1  13         10.54         13.17         1.47 o
  -4   1  13       1061.54       1108.27        13.53 o
  -3   1  13        241.78        257.25         3.34 o
  -2   1  13          2.07          2.71         0.56 o
  -1   1  13        252.32        261.99         3.76 o
   0   1  13        100.74         96.66         2.32 o
   1   1  13         44.16         45.01         1.29 o
   2   1  13        175.82        172.94         2.41 o
   3   1  13        107.82         98.21         2.05 o
   4   1  13        826.61        845.56        10.36 o
   5   1  13         25.70         17.99         1.34 o
   6   1  13        105.70        111.33         2.98 o
 -12   2  13         46.02         46.58         1.86 o
 -11   2  13        138.03        147.01         3.43 o
 -10   2  13         16.76         14.07         0.97 o
  -9   2  13         57.07         58.29         1.95 o
  -8   2  13        150.50        151.21         2.22 o
  -7   2  13        246.85        226.73         2.94 o
  -6   2  13          0.21          0.29         0.43 o
  -5   2  13        379.19        358.41         4.83 o
  -4   2  13         60.59         56.66         1.33 o
  -3   2  13        668.90        660.27         8.37 o
  -2   2  13         55.46         68.38         1.49 o
  -1   2  13        353.29        367.50         4.49 o
   0   2  13         79.82         81.20         2.04 o
   1   2  13          1.33          1.63         0.64 o
   2   2  13        131.28        136.61         2.46 o
   3   2  13        660.28        646.76         8.13 o
   4   2  13          5.46          5.78         0.65 o
   5   2  13        247.46        245.54         4.23 o
   6   2  13          1.03          1.86         0.53 o
 -11   3  13          0.41          0.37         0.75 o
 -10   3  13          9.22          8.96         0.85 o
  -9   3  13         16.17         18.20         0.90 o
  -8   3  13         18.89         14.00         1.01 o
  -7   3  13          0.05          0.54         0.37 o
  -6   3  13         45.29         48.23         1.11 o
  -5   3  13          5.67          7.19         0.58 o
  -4   3  13       1022.25       1025.58        10.66 o
  -3   3  13         86.07         77.61         1.38 o
  -2   3  13        442.37        452.20         5.42 o
  -1   3  13          2.25          0.93         0.55 o
   0   3  13         58.11         57.77         1.28 o
   1   3  13        266.88        266.87         3.85 o
   2   3  13        268.77        267.63         4.42 o
   3   3  13        190.67        178.39         3.01 o
   4   3  13        346.34        355.33         5.21 o
   5   3  13         76.41         68.79         1.34 o
 -11   4  13         26.63         27.95         1.49 o
 -10   4  13         84.78         76.07         2.23 o
  -9   4  13         19.82         21.79         0.91 o
  -8   4  13        163.49        178.64         2.60 o
  -7   4  13         16.16         21.36         0.86 o
  -6   4  13         12.41         12.80         0.79 o
  -5   4  13        126.77        127.33         1.77 o
  -4   4  13          1.91          1.91         0.42 o
  -3   4  13        324.75        331.50         4.08 o
  -2   4  13        122.55        119.50         2.06 o
  -1   4  13         11.80         10.97         0.84 o
   0   4  13         10.80          7.59         0.89 o
   1   4  13        123.39        118.95         2.03 o
   2   4  13         20.17         16.66         0.94 o
   3   4  13         78.80         83.59         1.86 o
   4   4  13         11.35         14.43         0.90 o
   5   4  13        249.42        266.11         4.30 o
 -10   5  13         51.07         43.97         1.86 o
  -9   5  13          0.14          0.34         1.05 o
  -8   5  13         37.06         37.73         1.16 o
  -7   5  13          0.08          0.12         0.41 o
  -6   5  13        460.75        470.22         5.53 o
  -5   5  13          8.53          6.29         0.74 o
  -4   5  13       1070.45       1080.27        14.81 o
  -3   5  13         29.13         30.13         1.26 o
  -2   5  13         65.32         76.91         1.56 o
  -1   5  13        128.61        134.50         2.12 o
   0   5  13         64.15         55.75         1.15 o
   1   5  13         58.74         55.36         1.22 o
   2   5  13        182.88        181.12         2.59 o
   3   5  13         69.48         73.56         1.64 o
   4   5  13        195.83        205.16         3.44 o
  -9   6  13          0.72          2.16         0.75 o
  -8   6  13          5.72          6.33         1.49 o
  -7   6  13          2.10          2.08         0.89 o
  -6   6  13          0.98          0.77         0.57 o
  -5   6  13        179.45        192.67         3.58 o
  -4   6  13         10.73         11.79         0.99 o
  -3   6  13         32.93         36.71         1.89 o
  -2   6  13         21.46         23.33         1.06 o
  -1   6  13          3.21          3.49         0.46 o
   0   6  13         28.94         28.05         0.86 o
   1   6  13          3.43          2.56         0.39 o
   2   6  13         96.39         85.55         3.23 o
  -6   7  13         77.88         72.67         1.84 o
  -5   7  13         32.25         40.90         2.05 o
  -4   7  13        103.79        100.62         2.13 o
  -3   7  13          1.71          1.12         0.62 o
  -2   7  13        123.57        128.27         3.02 o
  -1   7  13         92.53         92.29         2.63 o
   0   7  13          3.61          2.57         0.48 o
 -12   0  14          0.59         -0.75         0.75 o
 -10   0  14        157.47        208.27         4.48 o
  -8   0  14         28.75         16.63         1.32 o
  -6   0  14        279.23        263.79         5.80 o
  -4   0  14          8.55          9.14         1.43 o
  -2   0  14        563.42        569.90        11.33 o
   0   0  14        603.84        609.03        12.12 o
   2   0  14          4.47          5.22         0.70 o
   4   0  14          4.20          3.17         0.79 o
 -12   1  14         79.04         68.57         2.61 o
 -11   1  14        131.66        150.71         2.80 o
 -10   1  14          2.23          1.29         0.40 o
  -9   1  14        210.38        204.74         3.17 o
  -8   1  14        130.52        132.79         2.37 o
  -7   1  14        812.85        843.05        10.43 o
  -6   1  14        151.00        153.82         2.36 o
  -5   1  14         12.57         12.43         0.91 o
  -4   1  14         20.11         15.66         0.89 o
  -3   1  14         38.36         36.64         1.27 o
  -2   1  14         48.12         51.11         1.31 o
  -1   1  14        710.42        718.04        10.06 o
   0   1  14         33.47         35.79         1.19 o
   1   1  14          7.75          9.61         1.83 o
   2   1  14         22.06         18.54         0.91 o
   3   1  14        342.85        344.59         4.50 o
   4   1  14          6.10          4.87         0.56 o
   5   1  14         16.02         16.77         1.49 o
 -11   2  14         11.57         15.36         1.12 o
 -10   2  14         36.15         42.65         1.34 o
  -9   2  14         23.07         18.42         0.99 o
  -8   2  14        619.97        627.70         9.13 o
  -7   2  14        139.21        144.92         2.56 o
  -6   2  14        126.59        118.33         1.90 o
  -5   2  14         38.91         39.56         1.05 o
  -4   2  14         30.26         30.39         0.98 o
  -3   2  14        126.15        127.63         1.95 o
  -2   2  14        288.59        283.87         3.32 o
  -1   2  14        200.64        207.56         3.06 o
   0   2  14         11.00         10.46         1.05 o
   1   2  14          7.71          6.33         1.49 o
   2   2  14        107.18        108.84         1.86 o
   3   2  14         13.82         14.06         0.85 o
   4   2  14          9.32          6.66         0.86 o
   5   2  14        117.01        134.70         4.17 o
 -11   3  14          6.46          8.20         1.12 o
 -10   3  14          3.95          3.72         0.70 o
  -9   3  14        820.42        813.55         9.96 o
  -8   3  14        101.36         94.80         1.60 o
  -7   3  14        143.84        151.71         2.22 o
  -6   3  14        343.83        316.97         7.35 o
  -5   3  14        133.34        122.71         1.76 o
  -4   3  14         86.51         88.84         1.45 o
  -3   3  14        162.99        163.46         2.33 o
  -2   3  14         26.53         25.17         1.05 o
  -1   3  14         85.93         76.81         1.56 o
   0   3  14         47.02         49.93         2.98 o
   1   3  14         81.07         82.51         1.80 o
   2   3  14         80.08         79.46         1.62 o
   3   3  14         37.72         42.39         1.35 o
   4   3  14          0.08          0.23         0.48 o
 -10   4  14         37.03         36.15         2.24 o
  -9   4  14         34.82         28.20         1.14 o
  -8   4  14          9.35         12.10         0.76 o
  -7   4  14          0.68          0.72         0.40 o
  -6   4  14         36.98         36.04         1.02 o
  -5   4  14          0.05         -0.27         0.43 o
  -4   4  14        247.88        242.43         3.43 o
  -3   4  14         55.00         56.98         1.84 o
  -2   4  14         21.32         17.61         1.22 o
  -1   4  14         14.17         13.61         0.83 o
   0   4  14        400.28        414.48         6.05 o
   1   4  14         66.69         63.95         1.44 o
   2   4  14         24.74         22.64         1.08 o
   3   4  14         60.63         57.05         1.51 o
   4   4  14         47.09         41.61         1.08 o
  -9   5  14        106.78        103.66         2.49 o
  -8   5  14         91.11         84.99         2.19 o
  -7   5  14         39.68         40.38         1.29 o
  -6   5  14         15.46         15.19         1.06 o
  -5   5  14         49.60         52.95         1.83 o
  -4   5  14         13.39         13.25         0.90 o
  -3   5  14         46.80         44.62         1.18 o
  -2   5  14         41.32         40.22         1.11 o
  -1   5  14        146.90        145.58         2.02 o
   0   5  14        225.87        214.87         2.99 o
   1   5  14        440.51        375.12        16.67 o
   2   5  14         25.09         22.12         0.86 o
  -8   6  14          7.19         11.19         1.05 o
  -7   6  14         15.91         15.57         1.30 o
  -6   6  14         19.05         21.24         1.05 o
  -5   6  14         57.22         64.40         1.69 o
  -4   6  14          5.27          3.88         1.11 o
  -3   6  14          1.49          1.89         0.57 o
  -2   6  14          1.76          2.93         0.46 o
  -1   6  14         47.09         47.56         1.16 o
   0   6  14        487.92        482.90         6.71 o
   1   6  14          5.85          5.16         0.98 o
  -4   7  14          0.48          0.19         0.56 o
  -3   7  14         78.36         82.56         1.72 o
 -11   0  15          2.51          1.12         0.53 o
  -9   0  15        123.83        123.00         3.02 o
  -7   0  15         45.90         41.36         2.98 o
  -5   0  15        127.84        126.48         4.47 o
  -3   0  15          0.02          0.52         0.62 o
  -1   0  15         78.56         80.57         2.60 o
   1   0  15          1.26          1.76         0.54 o
   3   0  15          5.75          9.54         1.16 o
 -11   1  15        133.98        114.66         2.15 o
 -10   1  15        561.33        507.07         7.08 o
  -9   1  15         28.48         29.29         0.93 o
  -8   1  15        590.07        599.77         8.43 o
  -7   1  15          4.49          3.73         1.12 o
  -6   1  15         58.25         56.62         1.51 o
  -5   1  15         96.97         94.63         1.79 o
  -4   1  15         49.92         47.86         1.88 o
  -3   1  15          8.16          6.75         0.74 o
  -2   1  15        270.89        280.38         3.90 o
  -1   1  15         11.05         11.50         0.94 o
   0   1  15        381.76        362.06         5.31 o
   1   1  15          1.89          2.74         0.49 o
   2   1  15        121.20        123.13         1.96 o
   3   1  15          1.36          3.86         0.93 o
   4   1  15        249.42        241.40         4.09 o
 -11   2  15          3.51          1.68         0.53 o
 -10   2  15         65.57         63.76         1.34 o
  -9   2  15        428.22        449.95         6.33 o
  -8   2  15         44.65         45.01         1.08 o
  -7   2  15          1.15          1.46         0.49 o
  -6   2  15          1.91          3.02         0.70 o
  -5   2  15         22.12         25.19         0.92 o
  -4   2  15          5.52          6.83         0.68 o
  -3   2  15          0.23         -0.19         0.41 o
  -2   2  15          1.62          1.86         0.51 o
  -1   2  15        218.34        225.79         4.16 o
   0   2  15        354.21        360.92         6.88 o
   1   2  15        282.67        291.33         4.42 o
   2   2  15        159.63        155.03         2.56 o
   3   2  15          0.85          1.78         0.63 o
   4   2  15         82.63         77.10         1.64 o
 -10   3  15         32.28         33.66         1.20 o
  -9   3  15         18.55         15.44         0.85 o
  -8   3  15        214.72        220.36         3.03 o
  -7   3  15         40.19         37.65         1.03 o
  -6   3  15        335.65        336.32         4.43 o
  -5   3  15        226.38        224.14         2.94 o
  -4   3  15         73.80         66.31         1.31 o
  -3   3  15        427.49        424.19         4.69 o
  -2   3  15        113.28        111.57         1.93 o
  -1   3  15          4.72          3.63         0.49 o
   0   3  15        731.27        771.54        11.64 o
   1   3  15         47.76         43.78         1.20 o
   2   3  15        182.93        188.69         3.37 o
   3   3  15        112.92        110.66         6.41 o
  -9   4  15        193.94        190.15         3.29 o
  -8   4  15        288.91        270.07         3.91 o
  -7   4  15        375.63        402.62         5.17 o
  -6   4  15          7.23         10.41         1.07 o
  -5   4  15          9.30         12.86         0.83 o
  -4   4  15          1.48          3.00         0.79 o
  -3   4  15          0.58          0.68         0.41 o
  -2   4  15         56.59         57.88         1.39 o
  -1   4  15        637.42        651.99        10.97 o
   0   4  15         22.21         22.55         0.99 o
   1   4  15         41.22         41.24         1.24 o
   2   4  15          8.23          7.20         2.42 o
  -8   5  15        231.49        240.17         4.87 o
  -7   5  15          1.86          1.12         0.75 o
  -6   5  15        217.96        213.38         4.61 o
  -5   5  15         96.99        101.55         2.13 o
  -4   5  15         73.57         74.77         1.64 o
  -3   5  15         47.45         42.38         1.12 o
  -2   5  15        260.39        270.75         3.96 o
  -1   5  15         57.76         58.46         1.30 o
   0   5  15        222.06        227.37         3.77 o
   1   5  15         16.35         13.13         0.99 o
  -6   6  15         17.96         19.24         1.05 o
  -5   6  15         26.58         29.34         1.68 o
  -4   6  15          8.60          7.97         1.00 o
  -3   6  15         12.94         12.32         1.67 o
  -2   6  15         18.85         15.33         0.89 o
  -1   6  15        126.95        116.83         2.63 o
 -10   0  16         27.62         21.30         1.12 o
  -8   0  16        190.49        196.92         4.22 o
  -6   0  16        250.79        252.24         5.53 o
  -4   0  16        516.25        522.83        10.54 o
  -2   0  16         67.71         69.57         2.23 o
   0   0  16          0.18          0.07         0.50 o
   2   0  16         37.52         40.04         2.61 o
 -10   1  16        111.44        109.29         1.86 o
  -9   1  16        210.18        212.36         3.17 o
  -8   1  16          0.09          0.28         0.38 o
  -7   1  16        248.02        228.36         6.01 o
  -6   1  16          1.88          2.00         0.45 o
  -5   1  16        345.54        331.28         4.36 o
  -4   1  16          0.85          0.68         0.45 o
  -3   1  16        262.89        257.22         3.50 o
  -2   1  16         49.09         49.98         1.34 o
  -1   1  16         70.33         73.80         1.88 o
   0   1  16          0.40          0.17         0.38 o
   1   1  16          2.40          2.51         0.44 o
   2   1  16         12.56         11.49         0.82 o
   3   1  16        254.35        258.95         5.27 o
 -10   2  16          0.22          0.25         0.47 o
  -9   2  16        146.25        149.20         2.80 o
  -8   2  16         23.89         29.16         0.97 o
  -7   2  16         30.10         32.40         0.93 o
  -6   2  16        169.75        176.30         3.43 o
  -5   2  16         38.64         32.86         1.03 o
  -4   2  16        625.89        641.67         8.00 o
  -3   2  16          0.86          2.29         1.07 o
  -2   2  16          9.19         10.87         0.74 o
  -1   2  16         19.89         22.88         1.01 o
   0   2  16          0.52          0.09         0.55 o
   1   2  16          6.73          7.56         0.75 o
   2   2  16          4.46          5.25         0.76 o
  -9   3  16          0.03          0.25         0.43 o
  -8   3  16         17.03         24.26         0.97 o
  -7   3  16          1.18          1.84         0.35 o
  -6   3  16         12.26         13.11         0.98 o
  -5   3  16         28.76         29.58         0.87 o
  -4   3  16         64.54         60.46         1.10 o
  -3   3  16         57.24         60.99         1.39 o
  -2   3  16        102.15        102.31         1.86 o
  -1   3  16         49.58         49.94         1.40 o
   0   3  16          0.25          0.00         0.43 o
   1   3  16          5.22          5.63         0.71 o
   2   3  16         13.62         13.64         0.77 o
  -8   4  16         43.68         44.12         1.49 o
  -7   4  16         21.27         22.39         0.78 o
  -6   4  16         57.05         62.37         1.34 o
  -5   4  16         53.21         45.11         1.23 o
  -4   4  16        360.48        346.44         7.81 o
  -3   4  16         26.38         28.94         1.25 o
  -2   4  16         78.48         83.36         1.58 o
  -1   4  16         28.22         25.97         1.40 o
   0   4  16          2.93          2.24         0.44 o
   1   4  16         38.05         34.87         1.19 o
  -7   5  16         72.18         72.13         1.84 o
  -6   5  16         64.83         71.92         1.84 o
  -5   5  16          4.19         10.32         1.73 o
  -4   5  16          0.08          0.66         0.54 o
  -3   5  16         50.36         49.28         1.35 o
  -2   5  16          7.19          6.36         0.63 o
  -1   5  16         12.56         13.81         0.86 o
  -9   0  17          6.54          7.27         0.79 o
  -7   0  17        271.08        293.89         5.02 o
  -5   0  17        559.96        572.80        16.75 o
  -3   0  17        145.80        150.78         2.86 o
  -1   0  17        262.57        278.17         6.04 o
   1   0  17          5.44          5.22         1.12 o
  -9   1  17          0.14          0.25         0.43 o
  -8   1  17         75.89         70.96         1.34 o
  -7   1  17          2.75          1.02         0.38 o
  -6   1  17        398.08        403.20         5.17 o
  -5   1  17         45.05         43.25         1.03 o
  -4   1  17         63.68         66.43         2.11 o
  -3   1  17         62.13         62.79         1.83 o
  -2   1  17        129.60        143.50         2.42 o
  -1   1  17        326.02        331.88         4.84 o
   0   1  17         39.12         38.17         1.08 o
   1   1  17          1.21          1.71         0.60 o
  -9   2  17        254.94        241.54         3.49 o
  -8   2  17        213.27        189.39         3.54 o
  -7   2  17          1.63          3.29         0.52 o
  -6   2  17         82.07         74.58         1.56 o
  -5   2  17        285.67        288.24         3.86 o
  -4   2  17        234.96        229.81         3.49 o
  -3   2  17        372.48        376.53         5.40 o
  -2   2  17         47.89         48.94         2.42 o
  -1   2  17         34.30         33.24         0.97 o
   0   2  17         38.75         33.73         1.01 o
   1   2  17          5.92          3.39         0.76 o
  -8   3  17        128.76        131.67         2.14 o
  -7   3  17          1.33          1.12         0.43 o
  -6   3  17         17.27         19.35         0.88 o
  -5   3  17          9.57          7.30         0.85 o
  -4   3  17        359.24        385.30         9.13 o
  -3   3  17         13.69         13.90         0.86 o
  -2   3  17         73.86         75.74         1.47 o
  -1   3  17         23.63         19.44         0.78 o
   0   3  17         38.69         41.08         1.01 o
  -7   4  17          0.90          0.75         0.75 o
  -6   4  17         15.91         13.84         1.68 o
  -5   4  17         75.09         68.57         2.61 o
  -4   4  17          7.66          6.53         1.05 o
  -3   4  17         77.72         84.64         1.58 o
  -2   4  17          5.15          3.73         0.44 o
  -1   4  17         45.27         45.41         1.67 o
  -8   0  18        786.97        813.34        16.02 o
  -6   0  18          7.08          7.63         0.77 o
  -4   0  18          2.22          2.23         0.70 o
  -2   0  18        181.36        183.98         4.27 o
   0   0  18         86.22         76.76         2.61 o
  -8   1  18          3.31          4.48         0.49 o
  -7   1  18          5.28          4.81         0.67 o
  -6   1  18          3.02          1.65         0.48 o
  -5   1  18         29.80         26.38         1.00 o
  -4   1  18         12.72         14.15         0.71 o
  -3   1  18          3.61          4.03         0.70 o
  -2   1  18         37.89         37.61         0.97 o
  -1   1  18         92.62         97.07         1.94 o
  -7   2  18         47.17         45.02         0.93 o
  -6   2  18         79.07         90.20         2.11 o
  -5   2  18          6.68          6.89         0.95 o
  -4   2  18          0.99          0.98         0.40 o
  -3   2  18        254.25        252.94         4.73 o
  -2   2  18         36.56         35.05         1.08 o
  -1   2  18         97.26         92.42         2.11 o
  -6   3  18          3.24          1.92         0.75 o
  -5   3  18         36.79         31.50         1.05 o
  -4   3  18          1.25          0.56         0.53 o
  -3   3  18          3.79          5.60         1.06 o
  -5   0  19        116.97        117.05         2.63 o
                                                
